# Supplementary material for: (4S,8S,9R,12E)-8,9,16,18-Tetrahydroxy-4-methyl-3-oxabicyclo[12.4.0]octadeca-12,14,16,18-tetraen-2-one monohydrate
Source: Acta Crystallogr Sect E Struct Rep Online. 2008 May 7;64(Pt 6):o999. doi: 10.1107/S1600536808010258 (PMC2961568; doi:10.1107/S1600536808010258)
Supplement: Supplementary file 1 [file e-64-0o999-sup1.cif]

##############################################################################
###                                                                        ###
###        Electronic paper (Acta Crystallographica Section E)             ###
###                                                                        ###
##############################################################################
#                                                                            #
# This CIF contains the data in a paper accepted for publication in Acta     #
# Crystallographica Section E. It conforms to the requirements of Notes      #
# for Authors for Section E, and has been peer reviewed under the auspices   #
# of the IUCr Commission on Journals.                                        #
#                                                                            #
# Full details of the Crystallographic Information File format               #
# are given in the paper "The Crystallographic Information File (CIF):       #
# a New Standard Archive File for Crystallography" by S. R. Hall, F. H.      #
# Allen and I. D. Brown [Acta Cryst. (1991), A47, 655-685].                  #
#                                                                            #
# The current version of the core CIF dictionary is obtainable from          #
# ftp://ftp.iucr.org/pub/cif_core.dic. The current version number is 2.4.    #
#                                                                            #
# Software is freely available for graphical display of the structure(s) in  #
# this CIF.  For information consult the CIF home page http://www.iucr.org/  #
# cif/home.html                                                              #
#                                                                            #
# This file may be used for bona fide research purposes within the           #
# scientific community so long as proper attribution is given to the journal # 
# article from which it was obtained.                                        #
#                                                                            #
##############################################################################
                                             
data_global
_audit_creation_method     'form.cif (version 2.0)'
_journal_data_validation_number     ?
_journal_date_recd_electronic     2008-03-07
_journal_date_accepted     2008-04-14
_journal_name_full     'Acta Crystallographica, Section E'
_journal_year     2008
_journal_volume     64
_journal_issue      6
_journal_page_first     o999
_journal_page_last     o999
_journal_paper_category     QO
_journal_coeditor_code     IM2058
_publ_contact_author_name     'Hui-Ping Zhang, Chang-Qi Hu'
_publ_contact_author_address
;
Department of Natural Products Chemistry
School of Pharmacy
Fudan University
Shanghai 200032
People's Republic of China
;
_publ_contact_author_email     hpzhang@shmu.edu.cn
_publ_contact_author_fax     '+86 21 54237751'
_publ_contact_author_phone     '+86 21 54237564'
_publ_section_title
;\
(4<i>S</i>,8<i>S</i>,9<i>R</i>,12<i>E</i>)-8,9,16,18-Tetrahydroxy-4-methyl-\
3-oxabicyclo[12.4.0]octadeca-12,14,16,18-tetraen-2-one monohydrate
;
loop_
    _publ_author_name
    _publ_author_footnote
    _publ_author_address
    'Zhao, Ling-Ling'
; ?
;
;
Department of Natural Products Chemistry
School of Pharmacy
Fudan University
Shanghai 200032
People's Republic of China
;
    'Gai, Yue'
; ?
;
;
Department of Natural Products Chemistry
School of Pharmacy
Fudan University
Shanghai 200032
People's Republic of China
;
    'Kobayashi, Hisayoshi'
; ?
;
;
Institute of Molecular and Cellular Biosciences
The University of Tokyo
Tokyo 113-0032
Japan
;
    'Hu, Chang-Qi'
; ?
;
;
Department of Natural Products Chemistry
School of Pharmacy
Fudan University
Shanghai 200032
People's Republic of China
;
    'Zhang, Hui-Ping'
; ?
;
;
Department of Natural Products Chemistry
School of Pharmacy
Fudan University
Shanghai 200032
People's Republic of China
;
data_I
_audit_creation_method     SHELXL-97
_chemical_name_systematic
;
(4<i>S</i>,8<i>S</i>,9<i>R</i>,12<i>E</i>)-8,9,16,18-Tetrahydroxy-4-methyl-
3-oxabicyclo[12.4.0]octadeca-12,14,16,18-tetraen-2-one monohydrate
;
_chemical_name_common     '5'-hydroxyzearalenol monohydrate'
_chemical_formula_moiety     'C18 H24 O6, H2 O'
_chemical_formula_sum     'C18 H26 O7'
_chemical_formula_iupac     'C18 H24 O6, H2 O'
_chemical_formula_weight     354.39
_chemical_melting_point     ?
_symmetry_cell_setting     'Monoclinic'
_symmetry_space_group_name_H-M     'C 2'
_symmetry_space_group_name_Hall     'C 2y'
loop_
    _symmetry_equiv_pos_as_xyz
    'x, y, z'
    '-x, y, -z'
    'x+1/2, y+1/2, z'
    '-x+1/2, y+1/2, -z'
_cell_length_a     18.230(10)
_cell_length_b     8.078(6)
_cell_length_c     13.860(10)
_cell_angle_alpha     90.00
_cell_angle_beta     118.441(7)
_cell_angle_gamma     90.00
_cell_volume     1795(2)
_cell_formula_units_Z     4
_cell_measurement_reflns_used     687
_cell_measurement_theta_min     2.281
_cell_measurement_theta_max     26.418
_cell_measurement_temperature     293(2)
_exptl_crystal_description     'prismatic'
_exptl_crystal_colour     'colorless'
_exptl_crystal_size_max     0.20
_exptl_crystal_size_mid     0.15
_exptl_crystal_size_min     0.05
_exptl_crystal_density_diffrn     1.312
_exptl_crystal_density_meas     ?
_exptl_crystal_density_method     'not measured'
_exptl_crystal_F_000     760
_exptl_absorpt_coefficient_mu     0.100
_exptl_absorpt_correction_type     'multi-scan'
_exptl_absorpt_process_details     '(SADABS; Sheldrick, 1996)'
_exptl_absorpt_correction_T_min     0.9802
_exptl_absorpt_correction_T_max     0.9950
_exptl_special_details
;
;
_diffrn_ambient_temperature     293(2)
_diffrn_radiation_type     MoK\a
_diffrn_radiation_wavelength     0.71073
_diffrn_radiation_source     'fine-focus sealed tube'
_diffrn_radiation_monochromator     graphite
_diffrn_measurement_device_type     'Bruker SMART APEX CCD area-detector'
_diffrn_measurement_method     '\f and \w'
_diffrn_detector_area_resol_mean     ?
_diffrn_reflns_number     4458
_diffrn_reflns_av_R_equivalents     0.0806
_diffrn_reflns_av_sigmaI/netI     0.0653
_diffrn_reflns_theta_min     1.67
_diffrn_reflns_theta_max     27.00
_diffrn_reflns_theta_full     27.00
_diffrn_measured_fraction_theta_max     0.986
_diffrn_measured_fraction_theta_full     0.986
_diffrn_reflns_limit_h_min     -23
_diffrn_reflns_limit_h_max     22
_diffrn_reflns_limit_k_min     -10
_diffrn_reflns_limit_k_max     4
_diffrn_reflns_limit_l_min     -17
_diffrn_reflns_limit_l_max     17
_diffrn_standards_number     ?
_diffrn_standards_interval_count     ?
_diffrn_standards_interval_time     ?
_diffrn_standards_decay_%     ?
_refine_special_details
;
Refinement of <i>F</i>^2^ against ALL reflections. The weighted <i>R</i>-factor
<i>wR</i> and goodness of fit <i>S</i> are based on <i>F</i>^2^, conventional
<i>R</i>-factors <i>R</i> are based on <i>F</i>, with <i>F</i> set to zero for
negative <i>F</i>^2^. The threshold expression of <i>F</i>^2^ >
\s(<i>F</i>^2^) is used only for calculating <i>R</i>-factors(gt) <i>etc</i>.
and is not relevant to the choice of reflections for refinement.
<i>R</i>-factors based on <i>F</i>^2^ are statistically about twice as large
as those based on <i>F</i>, and <i>R</i>- factors based on ALL data will be
even larger.
;
_reflns_number_total     2076
_reflns_number_gt     1804
_reflns_threshold_expression     I>2\s(I)
_refine_ls_structure_factor_coef     Fsqd
_refine_ls_matrix_type     full
_refine_ls_R_factor_all     0.0672
_refine_ls_R_factor_gt     0.0601
_refine_ls_wR_factor_gt     0.1408
_refine_ls_wR_factor_ref     0.1451
_refine_ls_goodness_of_fit_ref     1.026
_refine_ls_restrained_S_all     1.027
_refine_ls_number_reflns     2076
_refine_ls_number_parameters     239
_refine_ls_number_restraints     4
_refine_ls_hydrogen_treatment     mixed
_refine_ls_weighting_scheme     calc
_refine_ls_weighting_details
                 'calc w=1/[\s^2^(Fo^2^)+(0.0914P)^2^] where P=(Fo^2^+2Fc^2^)/3'
_atom_sites_solution_hydrogens     geom
_atom_sites_solution_primary     direct
_atom_sites_solution_secondary     difmap
_refine_ls_shift/su_max     0.000
_refine_ls_shift/su_mean     0.000
_refine_diff_density_max     0.278
_refine_diff_density_min     -0.359
_refine_ls_extinction_method     none
_refine_ls_extinction_coef     ?
_refine_ls_abs_structure_details     ?
_refine_ls_abs_structure_Flack     ?
loop_
    _atom_type_symbol
    _atom_type_description
    _atom_type_scat_dispersion_real
    _atom_type_scat_dispersion_imag
    _atom_type_scat_source
    'C' 'C' 0.0033 0.0000
                         'International Tables Vol C Tables 4.2.6.8 and 6.1.1.4'
    'H' 'H' 0.0000 0.0000
                         'International Tables Vol C Tables 4.2.6.8 and 6.1.1.4'
    'O' 'O' 0.0106 0.0000
                         'International Tables Vol C Tables 4.2.6.8 and 6.1.1.4'
_computing_data_collection     'SMART (Bruker, 2000)'
_computing_cell_refinement     'SMART (Bruker, 2000)'
_computing_data_reduction     'SAINT (Bruker, 2000)'
_computing_structure_solution     'SHELXS97 (Sheldrick, 2008)'
_computing_structure_refinement     'SHELXL97 (Sheldrick, 2008)'
_computing_molecular_graphics     'SHELXTL (Sheldrick, 2008)'
_computing_publication_material     'SHELXTL (Sheldrick, 2008)'
loop_
    _atom_site_type_symbol
    _atom_site_label
    _atom_site_fract_x
    _atom_site_fract_y
    _atom_site_fract_z
    _atom_site_U_iso_or_equiv
    _atom_site_adp_type
    _atom_site_calc_flag
    _atom_site_refinement_flags
    _atom_site_occupancy
    _atom_site_disorder_assembly
    _atom_site_disorder_group
    O O1 0.87040(13) 0.9829(4) 0.35095(16) 0.0406(6) Uani d . 1 . .
    H H1 0.9091 0.9490 0.4085 0.061 Uiso calc R 1 . .
    O O2 0.57709(13) 1.0102(4) 0.17058(17) 0.0424(6) Uani d . 1 . .
    H H2 0.5857 1.0188 0.1179 0.064 Uiso calc R 1 . .
    O O3 0.94597(14) 0.9208(5) 0.55690(19) 0.0555(9) Uani d . 1 . .
    O O4 0.88077(12) 0.9851(4) 0.65316(15) 0.0393(6) Uani d . 1 . .
    O O5 0.72723(16) 1.0005(5) 0.9735(2) 0.0633(10) Uani d . 1 . .
    H H5 0.7609 0.9364 1.0189 0.095 Uiso calc R 1 . .
    O O6 0.66693(14) 1.3026(3) 0.84561(17) 0.0397(6) Uani d . 1 . .
    H H6 0.6404 1.3623 0.7923 0.060 Uiso calc R 1 . .
    C C1 0.79948(18) 0.9669(4) 0.4619(2) 0.0303(7) Uani d . 1 . .
    C C2 0.79927(18) 0.9842(4) 0.3594(2) 0.0323(6) Uani d . 1 . .
    C C3 0.72615(18) 1.0056(4) 0.2630(2) 0.0325(7) Uani d . 1 . .
    H H3 0.7275 1.0229 0.1975 0.039 Uiso calc R 1 . .
    C C4 0.65057(18) 1.0013(4) 0.2639(2) 0.0329(7) Uani d . 1 . .
    C C5 0.64859(18) 0.9820(5) 0.3630(2) 0.0339(7) Uani d . 1 . .
    H H5A 0.5974 0.9807 0.3626 0.041 Uiso calc R 1 . .
    C C6 0.72118(18) 0.9649(4) 0.4615(2) 0.0307(6) Uani d . 1 . .
    C C7 0.88176(18) 0.9540(5) 0.5598(2) 0.0348(8) Uani d . 1 . .
    C C8 0.95973(17) 0.9717(5) 0.7566(2) 0.0371(8) Uani d . 1 . .
    H H8 0.9929 0.8813 0.7501 0.044 Uiso calc R 1 . .
    C C9 1.0079(2) 1.1292(6) 0.7784(3) 0.0518(10) Uani d . 1 . .
    H H9A 0.9748 1.2192 0.7817 0.078 Uiso calc R 1 . .
    H H9B 1.0214 1.1488 0.7204 0.078 Uiso calc R 1 . .
    H H9C 1.0583 1.1207 0.8470 0.078 Uiso calc R 1 . .
    C C10 0.9324(2) 0.9239(5) 0.8403(3) 0.0403(8) Uani d . 1 . .
    H H10A 0.9817 0.9075 0.9107 0.048 Uiso calc R 1 . .
    H H10B 0.9031 0.8190 0.8186 0.048 Uiso calc R 1 . .
    C C11 0.8761(2) 1.0503(5) 0.8547(3) 0.0390(8) Uani d . 1 . .
    H H11A 0.8391 1.0999 0.7843 0.047 Uiso calc R 1 . .
    H H11B 0.9100 1.1376 0.9037 0.047 Uiso calc R 1 . .
    C C12 0.8244(2) 0.9678(5) 0.9017(3) 0.0384(8) Uani d . 1 . .
    H H12A 0.7921 0.8786 0.8531 0.046 Uiso calc R 1 . .
    H H12B 0.8621 0.9189 0.9721 0.046 Uiso calc R 1 . .
    C C13 0.76515(19) 1.0832(5) 0.9174(2) 0.0372(8) Uani d . 1 . .
    H H13 0.7985 1.1746 0.9643 0.045 Uiso calc R 1 . .
    C C14 0.69633(19) 1.1591(4) 0.8122(2) 0.0319(7) Uani d . 1 . .
    H H14 0.7218 1.1976 0.7680 0.038 Uiso calc R 1 . .
    C C15 0.6218(2) 1.0502(5) 0.7392(3) 0.0402(8) Uani d . 1 . .
    H H15A 0.6040 0.9934 0.7861 0.048 Uiso calc R 1 . .
    H H15B 0.5766 1.1225 0.6914 0.048 Uiso calc R 1 . .
    C C16 0.6333(2) 0.9202(5) 0.6675(3) 0.0394(8) Uani d . 1 . .
    H H16A 0.6779 0.8464 0.7150 0.047 Uiso calc R 1 . .
    H H16B 0.5826 0.8549 0.6320 0.047 Uiso calc R 1 . .
    C C17 0.65289(19) 0.9846(5) 0.5803(2) 0.0365(7) Uani d . 1 . .
    H H17 0.6211 1.0723 0.5372 0.044 Uiso calc R 1 . .
    C C18 0.71206(18) 0.9253(4) 0.5608(2) 0.0320(7) Uani d . 1 . .
    H H18 0.7509 0.8537 0.6124 0.038 Uiso calc R 1 . .
    O O7 0.58905(17) 1.0465(9) -0.0084(2) 0.104(2) Uani d D 1 . .
    H H7X 0.6347(15) 1.031(7) -0.011(3) 0.065(14) Uiso d D 1 . .
    H H7Y 0.5433(15) 1.057(9) -0.067(3) 0.084(17) Uiso d D 1 . .
loop_
    _atom_site_aniso_label
    _atom_site_aniso_U_11
    _atom_site_aniso_U_22
    _atom_site_aniso_U_33
    _atom_site_aniso_U_12
    _atom_site_aniso_U_13
    _atom_site_aniso_U_23
    O1 0.0283(10) 0.0658(18) 0.0285(10) 0.0009(12) 0.0143(9) -0.0025(13)
    O2 0.0303(10) 0.0656(19) 0.0266(10) 0.0022(12) 0.0099(9) 0.0024(12)
    O3 0.0308(11) 0.105(3) 0.0311(11) 0.0088(14) 0.0150(10) -0.0045(14)
    O4 0.0271(9) 0.0652(16) 0.0222(10) 0.0050(12) 0.0088(8) -0.0037(12)
    O5 0.0505(15) 0.096(3) 0.0577(16) 0.0275(17) 0.0372(14) 0.0453(18)
    O6 0.0403(13) 0.0473(14) 0.0316(11) 0.0104(11) 0.0172(11) 0.0001(11)
    C1 0.0296(13) 0.0349(18) 0.0239(12) 0.0002(13) 0.0108(11) -0.0028(13)
    C2 0.0337(14) 0.0363(17) 0.0280(13) -0.0036(15) 0.0156(12) -0.0052(15)
    C3 0.0355(15) 0.0392(18) 0.0258(12) 0.0005(14) 0.0170(12) -0.0004(13)
    C4 0.0308(14) 0.0371(18) 0.0265(13) 0.0024(14) 0.0102(12) -0.0022(13)
    C5 0.0271(13) 0.0457(18) 0.0303(14) 0.0007(14) 0.0147(12) -0.0017(15)
    C6 0.0328(14) 0.0345(17) 0.0261(13) 0.0015(13) 0.0150(12) -0.0022(12)
    C7 0.0297(14) 0.048(2) 0.0275(14) 0.0016(14) 0.0139(12) -0.0025(14)
    C8 0.0240(13) 0.057(2) 0.0248(13) 0.0109(15) 0.0072(12) 0.0000(15)
    C9 0.0408(19) 0.071(3) 0.047(2) -0.0069(19) 0.0238(18) -0.013(2)
    C10 0.0356(16) 0.053(2) 0.0302(15) 0.0129(16) 0.0139(13) 0.0081(15)
    C11 0.0377(16) 0.045(2) 0.0397(16) 0.0036(15) 0.0230(15) 0.0020(15)
    C12 0.0326(14) 0.045(2) 0.0354(15) 0.0080(15) 0.0141(13) 0.0100(15)
    C13 0.0317(15) 0.054(2) 0.0304(15) 0.0018(15) 0.0182(14) 0.0059(14)
    C14 0.0310(14) 0.0415(18) 0.0287(14) 0.0015(13) 0.0187(13) 0.0002(13)
    C15 0.0379(16) 0.053(2) 0.0370(16) -0.0036(16) 0.0234(15) -0.0040(16)
    C16 0.0408(17) 0.0452(19) 0.0349(16) -0.0130(16) 0.0202(15) -0.0087(15)
    C17 0.0375(15) 0.0431(18) 0.0295(14) -0.0029(15) 0.0165(13) -0.0035(15)
    C18 0.0291(14) 0.0382(17) 0.0247(14) -0.0044(13) 0.0096(12) -0.0011(12)
    O7 0.0298(13) 0.252(6) 0.0303(13) 0.005(3) 0.0133(12) 0.005(3)
_geom_special_details
;
All e.s.d.'s (except the e.s.d. in the dihedral angle between two l.s. planes)
are estimated using the full covariance matrix. The cell e.s.d.'s are taken
into account individually in the estimation of e.s.d.'s in distances, angles
and torsion angles; correlations between e.s.d.'s in cell parameters are only
used when they are defined by crystal symmetry. An approximate (isotropic)
treatment of cell e.s.d.'s is used for estimating e.s.d.'s involving l.s.
planes.
;
loop_
    _geom_bond_atom_site_label_1
    _geom_bond_atom_site_label_2
    _geom_bond_site_symmetry_2
    _geom_bond_distance
    _geom_bond_publ_flag
    O1 C2 . 1.356(4) ?
    O1 H1 . 0.8200 ?
    O2 C4 . 1.349(4) ?
    O2 H2 . 0.8200 ?
    O3 C7 . 1.220(4) ?
    O4 C7 . 1.327(4) ?
    O4 C8 . 1.474(3) ?
    O5 C13 . 1.429(4) ?
    O5 H5 . 0.8200 ?
    O6 C14 . 1.443(4) ?
    O6 H6 . 0.8200 ?
    C1 C6 . 1.424(4) ?
    C1 C2 . 1.426(4) ?
    C1 C7 . 1.470(4) ?
    C2 C3 . 1.377(4) ?
    C3 C4 . 1.384(4) ?
    C3 H3 . 0.9300 ?
    C4 C5 . 1.400(4) ?
    C5 C6 . 1.383(4) ?
    C5 H5A . 0.9300 ?
    C6 C18 . 1.497(4) ?
    C8 C9 . 1.492(6) ?
    C8 C10 . 1.514(5) ?
    C8 H8 . 0.9800 ?
    C9 H9A . 0.9599 ?
    C9 H9B . 0.9599 ?
    C9 H9C . 0.9599 ?
    C10 C11 . 1.526(5) ?
    C10 H10A . 0.9700 ?
    C10 H10B . 0.9700 ?
    C11 C12 . 1.532(5) ?
    C11 H11A . 0.9700 ?
    C11 H11B . 0.9700 ?
    C12 C13 . 1.518(5) ?
    C12 H12A . 0.9700 ?
    C12 H12B . 0.9700 ?
    C13 C14 . 1.527(4) ?
    C13 H13 . 0.9800 ?
    C14 C15 . 1.528(5) ?
    C14 H14 . 0.9800 ?
    C15 C16 . 1.526(5) ?
    C15 H15A . 0.9700 ?
    C15 H15B . 0.9700 ?
    C16 C17 . 1.507(4) ?
    C16 H16A . 0.9700 ?
    C16 H16B . 0.9700 ?
    C17 C18 . 1.321(5) ?
    C17 H17 . 0.9300 ?
    C18 H18 . 0.9300 ?
    O7 H7X . 0.857(18) ?
    O7 H7Y . 0.844(18) ?
loop_
    _geom_angle_atom_site_label_1
    _geom_angle_atom_site_label_2
    _geom_angle_atom_site_label_3
    _geom_angle_site_symmetry_1
    _geom_angle_site_symmetry_3
    _geom_angle
    _geom_angle_publ_flag
    C2 O1 H1 . . 109.5 ?
    C4 O2 H2 . . 109.5 ?
    C7 O4 C8 . . 118.3(2) ?
    C13 O5 H5 . . 109.5 ?
    C14 O6 H6 . . 109.5 ?
    C6 C1 C2 . . 118.0(3) ?
    C6 C1 C7 . . 125.7(3) ?
    C2 C1 C7 . . 116.3(3) ?
    O1 C2 C3 . . 116.2(2) ?
    O1 C2 C1 . . 122.4(3) ?
    C3 C2 C1 . . 121.4(3) ?
    C2 C3 C4 . . 119.8(3) ?
    C2 C3 H3 . . 120.1 ?
    C4 C3 H3 . . 120.1 ?
    O2 C4 C3 . . 121.9(3) ?
    O2 C4 C5 . . 117.9(3) ?
    C3 C4 C5 . . 120.1(3) ?
    C6 C5 C4 . . 121.3(3) ?
    C6 C5 H5A . . 119.3 ?
    C4 C5 H5A . . 119.3 ?
    C5 C6 C1 . . 119.3(3) ?
    C5 C6 C18 . . 117.1(3) ?
    C1 C6 C18 . . 123.2(3) ?
    O3 C7 O4 . . 122.2(3) ?
    O3 C7 C1 . . 124.0(3) ?
    O4 C7 C1 . . 113.9(2) ?
    O4 C8 C9 . . 110.0(3) ?
    O4 C8 C10 . . 103.8(2) ?
    C9 C8 C10 . . 116.0(3) ?
    O4 C8 H8 . . 108.9 ?
    C9 C8 H8 . . 108.9 ?
    C10 C8 H8 . . 108.9 ?
    C8 C9 H9A . . 109.5 ?
    C8 C9 H9B . . 109.5 ?
    H9A C9 H9B . . 109.5 ?
    C8 C9 H9C . . 109.5 ?
    H9A C9 H9C . . 109.5 ?
    H9B C9 H9C . . 109.5 ?
    C8 C10 C11 . . 114.6(3) ?
    C8 C10 H10A . . 108.6 ?
    C11 C10 H10A . . 108.6 ?
    C8 C10 H10B . . 108.6 ?
    C11 C10 H10B . . 108.6 ?
    H10A C10 H10B . . 107.6 ?
    C10 C11 C12 . . 110.7(3) ?
    C10 C11 H11A . . 109.5 ?
    C12 C11 H11A . . 109.5 ?
    C10 C11 H11B . . 109.5 ?
    C12 C11 H11B . . 109.5 ?
    H11A C11 H11B . . 108.1 ?
    C13 C12 C11 . . 114.7(3) ?
    C13 C12 H12A . . 108.6 ?
    C11 C12 H12A . . 108.6 ?
    C13 C12 H12B . . 108.6 ?
    C11 C12 H12B . . 108.6 ?
    H12A C12 H12B . . 107.6 ?
    O5 C13 C12 . . 110.6(3) ?
    O5 C13 C14 . . 108.5(2) ?
    C12 C13 C14 . . 115.3(3) ?
    O5 C13 H13 . . 107.4 ?
    C12 C13 H13 . . 107.4 ?
    C14 C13 H13 . . 107.4 ?
    O6 C14 C13 . . 106.2(2) ?
    O6 C14 C15 . . 109.1(3) ?
    C13 C14 C15 . . 117.9(3) ?
    O6 C14 H14 . . 107.8 ?
    C13 C14 H14 . . 107.8 ?
    C15 C14 H14 . . 107.8 ?
    C16 C15 C14 . . 118.3(3) ?
    C16 C15 H15A . . 107.7 ?
    C14 C15 H15A . . 107.7 ?
    C16 C15 H15B . . 107.7 ?
    C14 C15 H15B . . 107.7 ?
    H15A C15 H15B . . 107.1 ?
    C17 C16 C15 . . 116.3(3) ?
    C17 C16 H16A . . 108.2 ?
    C15 C16 H16A . . 108.2 ?
    C17 C16 H16B . . 108.2 ?
    C15 C16 H16B . . 108.2 ?
    H16A C16 H16B . . 107.4 ?
    C18 C17 C16 . . 124.6(3) ?
    C18 C17 H17 . . 117.7 ?
    C16 C17 H17 . . 117.7 ?
    C17 C18 C6 . . 124.7(3) ?
    C17 C18 H18 . . 117.6 ?
    C6 C18 H18 . . 117.6 ?
    H7X O7 H7Y . . 121(3) ?
loop_
    _geom_torsion_atom_site_label_1
    _geom_torsion_atom_site_label_2
    _geom_torsion_atom_site_label_3
    _geom_torsion_atom_site_label_4
    _geom_torsion_site_symmetry_1
    _geom_torsion_site_symmetry_2
    _geom_torsion_site_symmetry_3
    _geom_torsion_site_symmetry_4
    _geom_torsion
    _geom_torsion_publ_flag
    C6 C1 C2 O1 . . . . -178.2(3) ?
    C7 C1 C2 O1 . . . . 2.4(5) ?
    C6 C1 C2 C3 . . . . 2.7(5) ?
    C7 C1 C2 C3 . . . . -176.7(3) ?
    O1 C2 C3 C4 . . . . 177.3(3) ?
    C1 C2 C3 C4 . . . . -3.6(5) ?
    C2 C3 C4 O2 . . . . -175.3(3) ?
    C2 C3 C4 C5 . . . . 2.6(5) ?
    O2 C4 C5 C6 . . . . 177.2(3) ?
    C3 C4 C5 C6 . . . . -0.8(6) ?
    C4 C5 C6 C1 . . . . -0.1(6) ?
    C4 C5 C6 C18 . . . . -173.1(3) ?
    C2 C1 C6 C5 . . . . -0.9(5) ?
    C7 C1 C6 C5 . . . . 178.5(3) ?
    C2 C1 C6 C18 . . . . 171.7(3) ?
    C7 C1 C6 C18 . . . . -8.9(5) ?
    C8 O4 C7 O3 . . . . -2.6(6) ?
    C8 O4 C7 C1 . . . . 178.6(3) ?
    C6 C1 C7 O3 . . . . 163.7(4) ?
    C2 C1 C7 O3 . . . . -16.9(5) ?
    C6 C1 C7 O4 . . . . -17.5(5) ?
    C2 C1 C7 O4 . . . . 161.9(3) ?
    C7 O4 C8 C9 . . . . 84.2(4) ?
    C7 O4 C8 C10 . . . . -151.0(3) ?
    O4 C8 C10 C11 . . . . -61.1(4) ?
    C9 C8 C10 C11 . . . . 59.7(4) ?
    C8 C10 C11 C12 . . . . 157.2(3) ?
    C10 C11 C12 C13 . . . . -179.1(3) ?
    C11 C12 C13 O5 . . . . -173.0(3) ?
    C11 C12 C13 C14 . . . . 63.5(4) ?
    O5 C13 C14 O6 . . . . 74.9(4) ?
    C12 C13 C14 O6 . . . . -160.5(3) ?
    O5 C13 C14 C15 . . . . -47.6(4) ?
    C12 C13 C14 C15 . . . . 77.0(4) ?
    O6 C14 C15 C16 . . . . 162.4(3) ?
    C13 C14 C15 C16 . . . . -76.5(4) ?
    C14 C15 C16 C17 . . . . -63.5(4) ?
    C15 C16 C17 C18 . . . . 133.7(4) ?
    C16 C17 C18 C6 . . . . 167.4(3) ?
    C5 C6 C18 C17 . . . . -37.0(5) ?
    C1 C6 C18 C17 . . . . 150.3(4) ?
loop_
    _geom_hbond_atom_site_label_D
    _geom_hbond_atom_site_label_H
    _geom_hbond_atom_site_label_A
    _geom_hbond_site_symmetry_A
    _geom_hbond_distance_DH
    _geom_hbond_distance_HA
    _geom_hbond_distance_DA
    _geom_hbond_angle_DHA
    O1 H1 O3 . 0.82 1.85 2.560(4) 144.2
    O2 H2 O7 . 0.82 1.79 2.608(4) 171.7
    C3 H3 O7 . 0.93 2.77 3.398(4) 125.4
    C9 H9B O3 . 0.96 2.73 3.198(5) 110.7
    O1 H1 O3 2_756 0.82 2.46 3.003(4) 124.5
    O7 H7Y O2 2_655 0.844(18) 2.01(3) 2.798(4) 156(6)
    O5 H5 O6 4_647 0.82 2.02 2.821(4) 165.9
    O6 H6 O1 4_656 0.82 2.13 2.871(4) 149.3
    C3 H3 O6 4_646 0.93 2.88 3.398(4) 116.1
    C10 H10B O2 4_646 0.97 2.52 3.346(6) 143.7
    O7 H7X O5 1_554 0.857(18) 1.818(19) 2.674(4) 176(4)
