# Supplementary material for: (4S,8S,9R,12E)-8,9,16,18-Tetrahydroxy-4-methyl-3-oxabicyclo[12.4.0]octadeca-12,14,16,18-tetraen-2-one monohydrate
Source: Acta Crystallogr Sect E Struct Rep Online. 2008 May 7;64(Pt 6):o999. doi: 10.1107/S1600536808010258 (PMC2961568; doi:10.1107/S1600536808010258)
Supplement: Supplementary file 2 [file e-64-0o999-Isup2.hkl]

# 
# h,k,l, Fc-squared, Fo-squared, sigma(Fo-squared) and status flag 
# 
data_I
_shelx_title '       f61111c in C2' 
_shelx_refln_list_code          4 
_shelx_F_calc_maximum      357.91 
_exptl_crystal_F_000       760.00 
_reflns_d_resolution_high  0.7828 
 
loop_ 
 _symmetry_equiv_pos_as_xyz 
 'x, y, z' 
 '-x, y, -z' 
 'x+1/2, y+1/2, z' 
 '-x+1/2, y+1/2, -z' 
 
_cell_length_a    18.2303 
_cell_length_b     8.0783 
_cell_length_c    13.8589 
_cell_angle_alpha  90.000 
_cell_angle_beta  118.441 
_cell_angle_gamma  90.000 
 
_shelx_F_squared_multiplier     1.000 
 
loop_ 
 _refln_index_h 
 _refln_index_k 
 _refln_index_l 
 _refln_F_squared_calc 
 _refln_F_squared_meas 
 _refln_F_squared_sigma 
 _refln_observed_status 
   2   0   0     9570.92    11211.35    796.00 o 
   4   0   0     8442.39     9417.33   3224.39 o 
   6   0   0      471.11      545.53    142.56 o 
   8   0   0      392.76      371.87     71.13 o 
  10   0   0        8.77       12.87      3.44 o 
  12   0   0      786.31      665.68     35.49 o 
  14   0   0      621.10      536.28     33.65 o 
  16   0   0       25.91       21.72     10.40 o 
  18   0   0       21.55       35.18     12.85 o 
  20   0   0       39.78       30.29     15.60 o 
   1   1   0     3532.95     2843.89    322.74 o 
   3   1   0     4356.53     4561.90     39.00 o 
   5   1   0      178.79      143.24     29.83 o 
   7   1   0     1573.93     1868.38    280.82 o 
   9   1   0      886.68      979.63     79.24 o 
  11   1   0       79.01       64.75      4.20 o 
  13   1   0     3349.68     2833.71    125.27 o 
  15   1   0      184.95      177.83     21.41 o 
  17   1   0      806.96      635.97     29.28 o 
  19   1   0        3.72        3.75      5.36 o 
   0   2   0   128100.02    75485.17    357.31 o 
   2   2   0     2945.07     2685.97     60.11 o 
   4   2   0     5807.65     1688.26   2164.22 o 
   6   2   0     2250.71     2342.13     64.55 o 
   8   2   0     1736.73     1518.01     28.86 o 
  10   2   0      506.78      460.88     10.70 o 
  12   2   0     1447.98     1215.37    132.33 o 
  14   2   0      433.70      354.37     19.79 o 
  16   2   0        1.96        2.54      9.02 o 
  18   2   0       44.16       29.11      7.56 o 
  20   2   0       48.50       58.43     20.80 o 
   1   3   0     2421.47     2099.79    252.54 o 
   3   3   0      481.48      446.93     33.80 o 
   5   3   0     1359.04     1263.46    107.37 o 
   7   3   0      515.94      411.60     79.69 o 
   9   3   0      324.78      324.21     12.14 o 
  11   3   0       58.87       63.79      6.34 o 
  13   3   0     3801.05     3529.96    143.55 o 
  15   3   0      353.83      353.57     44.05 o 
  17   3   0       79.80       81.20     10.88 o 
  19   3   0       19.09       24.06      6.14 o 
   0   4   0    12484.80    11002.37     82.29 o 
   2   4   0     1546.99     1668.14    129.10 o 
   4   4   0     1936.35     1906.23     63.94 o 
   6   4   0       55.70       67.43      8.11 o 
   8   4   0      514.53      457.17     35.01 o 
  10   4   0      129.93       99.44     12.24 o 
  12   4   0      932.79      858.36     21.21 o 
  14   4   0      184.21      170.19     14.02 o 
  16   4   0       93.92       61.32      9.70 o 
  18   4   0        0.13        2.22      5.05 o 
   1   5   0      975.57      808.03     40.23 o 
   3   5   0      347.49      345.12     12.79 o 
   5   5   0      201.74      213.92      9.56 o 
   7   5   0      350.77      311.31     11.95 o 
   9   5   0       34.23       30.88      5.09 o 
  11   5   0      105.39      132.87      9.00 o 
  13   5   0     1107.80     1106.80     32.43 o 
  15   5   0       28.86       18.97      7.34 o 
  17   5   0       61.64       60.27     12.85 o 
   0   6   0     2974.37     2675.57     63.63 o 
   2   6   0      487.51      499.96     21.09 o 
   4   6   0       81.00       76.12     10.55 o 
   6   6   0      523.55      576.12     65.01 o 
   8   6   0       88.51       78.31     10.00 o 
  10   6   0       12.09       13.27      5.88 o 
  12   6   0       47.85       55.41      9.29 o 
   1   7   0      275.30      207.33     14.76 o 
   3   7   0      216.17      168.13     14.40 o 
   5   7   0       39.21       48.02      9.18 o 
   7   7   0       41.06       35.04      9.94 o 
   9   7   0      166.24      181.15     15.35 o 
  11   7   0       25.43       37.74      8.52 o 
  13   7   0      357.00      464.69     35.49 o 
   0   8   0      100.97      129.40     18.36 o 
   2   8   0       57.56       49.79      8.87 o 
   4   8   0        5.50        2.66      5.57 o 
   6   8   0       22.63       27.86      8.58 o 
   8   8   0        7.08        5.77      6.10 o 
  10   8   0        8.03       10.33      5.81 o 
  12   8   0       44.27       38.72      9.48 o 
   1   9   0       16.35       15.91      6.61 o 
   3   9   0       41.97       47.86     10.81 o 
   5   9   0       23.03       24.50      7.27 o 
   7   9   0       26.29       27.17      7.46 o 
   9   9   0       55.65       75.96     12.22 o 
   0  10   0       59.94       74.34     15.60 o 
   2  10   0       42.30       42.86      9.63 o 
   4  10   0        1.36        3.27      8.74 o 
 -20   0   1      122.82      116.86     20.80 o 
 -18   0   1        9.87        4.59      9.18 o 
 -16   0   1      416.71      296.74     26.31 o 
 -14   0   1        0.87       -0.92      7.04 o 
 -12   0   1      985.18     1032.48     33.65 o 
 -10   0   1        6.38        2.91      3.03 o 
  -8   0   1      852.08      776.32     34.11 o 
  -6   0   1      547.09      568.30     30.44 o 
  -4   0   1    17011.92    16361.15    114.72 o 
  -2   0   1     1833.00     1964.92     49.56 o 
   0   0   1      652.37      789.87     40.53 o 
   2   0   1       85.71      108.58      2.87 o 
   4   0   1     1548.94     1985.33     52.92 o 
   6   0   1     1925.22     2383.23     51.85 o 
   8   0   1       90.27      109.05      5.83 o 
  10   0   1       81.03       85.68      7.72 o 
  12   0   1     4954.30     4222.90     92.08 o 
  14   0   1      509.87      404.42     31.51 o 
  16   0   1       66.04       69.44     15.60 o 
  18   0   1       27.02       25.09     11.93 o 
 -19   1   1       84.00       82.60     11.54 o 
 -17   1   1       28.62       35.36      7.56 o 
 -15   1   1     1796.46     1475.04     30.59 o 
 -13   1   1      324.13      291.00     11.55 o 
 -11   1   1      329.07      279.26      8.02 o 
  -9   1   1       30.90       27.11      4.32 o 
  -7   1   1     1157.19     1228.74     37.63 o 
  -5   1   1     4829.23     4700.42     40.80 o 
  -3   1   1      687.87      787.83     87.49 o 
  -1   1   1     1014.21     1275.05     46.81 o 
   1   1   1     4175.02     3896.70    547.77 o 
   3   1   1     7706.84     7324.63    326.42 o 
   5   1   1     2017.60     2156.44    133.26 o 
   7   1   1     2096.97     2475.67    152.96 o 
   9   1   1      931.62      999.37     72.40 o 
  11   1   1      767.37      671.14     26.98 o 
  13   1   1      587.94      537.92     24.75 o 
  15   1   1      317.90      258.80     18.60 o 
  17   1   1       46.52       42.83      9.97 o 
  19   1   1       11.26       15.98      8.74 o 
 -20   2   1       47.96       47.90      8.98 o 
 -18   2   1        7.19       12.24      5.26 o 
 -16   2   1      162.75      147.42     14.11 o 
 -14   2   1      250.63      206.71     15.14 o 
 -12   2   1      989.15      906.66     16.92 o 
 -10   2   1      197.23      189.36      8.89 o 
  -8   2   1       70.62       78.19      7.50 o 
  -6   2   1     3804.41     3911.95     32.56 o 
  -4   2   1     3782.23     3735.76    421.71 o 
  -2   2   1    10543.50    11668.62    304.69 o 
   0   2   1    13413.49    13867.44    106.71 o 
   2   2   1     1539.56     1408.64    102.13 o 
   4   2   1     1966.81     1112.03    445.88 o 
   6   2   1     3519.57     3808.72    157.09 o 
   8   2   1      326.92      263.30     12.07 o 
  10   2   1      122.59      115.64      5.98 o 
  12   2   1     1859.15     1624.70     39.52 o 
  14   2   1      384.85      338.17     20.22 o 
  16   2   1       62.98       48.78      9.04 o 
  18   2   1       11.32       14.05      5.93 o 
 -19   3   1      216.68      170.73     16.02 o 
 -17   3   1      285.10      222.35     17.11 o 
 -15   3   1      622.59      531.23     17.31 o 
 -13   3   1      605.39      545.69     26.31 o 
 -11   3   1       31.83       26.18      5.20 o 
  -9   3   1        2.49        1.36      3.16 o 
  -7   3   1     1016.22     1046.28     64.85 o 
  -5   3   1      597.59      636.77     24.47 o 
  -3   3   1     1506.02     1717.43     20.42 o 
  -1   3   1     4619.82     5204.95    137.05 o 
   1   3   1      384.52      421.98     55.68 o 
   3   3   1      672.94      730.97     33.78 o 
   5   3   1      744.99      625.44     10.88 o 
   7   3   1      965.36      760.80    282.06 o 
   9   3   1     1376.15     1123.24    103.40 o 
  11   3   1      363.27      292.51     17.00 o 
  13   3   1      162.67      151.28      9.32 o 
  15   3   1      176.30      167.12     14.79 o 
  17   3   1       74.83       67.73     10.87 o 
 -18   4   1       12.64       15.09      6.16 o 
 -16   4   1       92.91       91.65     11.19 o 
 -14   4   1       23.55       24.52      5.70 o 
 -12   4   1      262.61      227.20     11.09 o 
 -10   4   1       97.49      103.67      7.85 o 
  -8   4   1      165.42      166.01      8.75 o 
  -6   4   1      230.38      214.02      8.00 o 
  -4   4   1     1348.33     1284.89     75.26 o 
  -2   4   1     2675.66     2923.20    136.29 o 
   0   4   1     5570.59     5242.35    378.42 o 
   2   4   1      333.39      373.77     18.22 o 
   4   4   1       82.28       85.06      9.48 o 
   6   4   1      380.59      342.72     10.51 o 
   8   4   1      922.79      826.05     54.21 o 
  10   4   1      205.59      192.12      8.79 o 
  12   4   1      354.53      334.59     14.25 o 
  14   4   1      129.68      139.68     13.41 o 
  16   4   1      127.13      114.51     13.46 o 
  18   4   1       20.74       16.83      8.26 o 
 -17   5   1       49.74       45.89     10.10 o 
 -15   5   1      464.49      470.20     25.70 o 
 -13   5   1      449.68      512.46     66.84 o 
 -11   5   1      417.64      463.71     41.91 o 
  -9   5   1      930.39      874.70     18.57 o 
  -7   5   1      384.04      367.08     29.52 o 
  -5   5   1      296.38      250.70      8.64 o 
  -3   5   1       37.32       39.59      4.62 o 
  -1   5   1     2046.69     1807.54    207.26 o 
   1   5   1      872.05      869.20     32.58 o 
   3   5   1       45.35       32.26      6.73 o 
   5   5   1       24.16       30.01      4.63 o 
   7   5   1      481.08      454.51     19.43 o 
   9   5   1      625.37      548.38     22.64 o 
  11   5   1      110.69      120.65      8.71 o 
  13   5   1      242.70      249.00     28.91 o 
  15   5   1       12.64       10.71      7.04 o 
  17   5   1        3.17       18.36      7.34 o 
 -14   6   1      131.88      144.79     14.37 o 
 -12   6   1      208.60      264.31     22.49 o 
 -10   6   1      133.35      129.53     12.32 o 
  -8   6   1      108.74      141.47     12.62 o 
  -6   6   1      200.59      158.35     17.28 o 
  -4   6   1      361.29      381.89     34.42 o 
  -2   6   1      103.55      103.27     10.86 o 
   0   6   1      568.02      536.05     58.12 o 
   2   6   1      138.86      159.82     12.37 o 
   4   6   1       14.06       25.19      6.26 o 
   6   6   1      142.22      167.75     24.93 o 
   8   6   1      241.28      244.35     21.11 o 
  10   6   1       76.26       73.58      9.79 o 
  12   6   1      214.33      191.51     20.50 o 
  14   6   1       54.00       57.26      7.84 o 
 -13   7   1      341.54      405.22     24.59 o 
 -11   7   1       27.72       45.53      9.18 o 
  -9   7   1      276.60      292.71     18.88 o 
  -7   7   1      278.14      248.62     28.60 o 
  -5   7   1      267.59      282.24     41.45 o 
  -3   7   1       11.74        9.27      5.79 o 
  -1   7   1      488.49      407.47     20.42 o 
   1   7   1      154.06      162.56     20.34 o 
   3   7   1      204.43      215.28     17.59 o 
   5   7   1       10.39       11.09      6.57 o 
   7   7   1        6.64        3.95      4.86 o 
   9   7   1       91.29       99.77     11.93 o 
  11   7   1       23.17       14.99     10.71 o 
 -12   8   1       58.15       90.82     12.80 o 
 -10   8   1       22.93       26.64      8.72 o 
  -8   8   1       12.11       10.03      8.26 o 
  -6   8   1       55.78       61.65      9.70 o 
  -4   8   1        1.09       -1.90      5.22 o 
  -2   8   1      158.76      144.77     13.52 o 
   0   8   1      184.18      138.61     27.99 o 
   2   8   1       35.38       42.11     10.71 o 
   4   8   1      183.16      157.99     14.26 o 
   6   8   1        5.10       14.48      6.02 o 
   8   8   1       33.77       43.22      9.33 o 
  10   8   1       46.16       63.73     11.19 o 
  -9   9   1       20.79       25.42     10.71 o 
  -7   9   1       32.88       32.96     16.21 o 
  -5   9   1        8.52       15.22     10.40 o 
  -3   9   1        7.43       13.55      5.92 o 
  -1   9   1      162.82      181.73     17.84 o 
   1   9   1      123.78      128.70     14.59 o 
   3   9   1       11.68       20.82      7.99 o 
   5   9   1       12.22       10.82      6.34 o 
   7   9   1       16.32       22.54      7.62 o 
   9   9   1       25.71       36.21      9.16 o 
  -4  10   1        8.44       23.79      9.84 o 
  -2  10   1        1.25        3.22      5.08 o 
   0  10   1       18.02        1.04      8.87 o 
   2  10   1        5.21        5.41      5.92 o 
   4  10   1        8.11       14.87      7.59 o 
 -20   0   2       25.47       44.66     14.99 o 
 -18   0   2      238.13      148.06     20.50 o 
 -16   0   2       51.26       43.44     11.93 o 
 -14   0   2       56.57       44.36     11.93 o 
 -12   0   2       44.72       49.25      6.73 o 
 -10   0   2       73.41      107.88      5.97 o 
  -8   0   2     3016.19     3165.47    213.53 o 
  -6   0   2     3499.75     3963.79     48.34 o 
  -4   0   2     2106.61     2314.58     70.67 o 
  -2   0   2      127.85      126.97     10.40 o 
   0   0   2     1079.29     1095.06     17.44 o 
   2   0   2    12206.18    14038.44    339.11 o 
   4   0   2     1285.60     1399.90     90.25 o 
   6   0   2     2651.60     3285.32    305.92 o 
   8   0   2        0.76        2.75      4.11 o 
  10   0   2      194.08      224.85     13.44 o 
  12   0   2       55.46       29.37     11.32 o 
  14   0   2       19.25       17.74      9.79 o 
  16   0   2      524.51      516.70     41.30 o 
  18   0   2        6.62        0.00     10.71 o 
 -21   1   2        7.33        9.54      7.12 o 
 -19   1   2       72.24       65.16      9.92 o 
 -17   1   2      166.85      151.85     14.48 o 
 -15   1   2      281.12      218.24     15.75 o 
 -13   1   2      160.70      137.26      8.30 o 
 -11   1   2       91.30       89.24      7.00 o 
  -9   1   2      545.33      666.08     33.19 o 
  -7   1   2      476.52      552.66     12.18 o 
  -5   1   2      567.02      541.24     21.41 o 
  -3   1   2    14405.77    14261.95    340.64 o 
  -1   1   2     3548.53     4045.24    196.47 o 
   1   1   2     7912.00     6778.19    703.12 o 
   3   1   2     1092.26     1202.97     59.82 o 
   5   1   2      729.77      738.34     74.27 o 
   7   1   2      398.24      404.52     17.75 o 
   9   1   2      233.46      243.67     16.03 o 
  11   1   2       39.47       44.11      5.70 o 
  13   1   2        2.63        3.16      5.51 o 
  15   1   2       38.06       36.97      9.18 o 
  17   1   2        2.87        1.86      6.36 o 
 -20   2   2        1.51       -2.36      3.44 o 
 -18   2   2      134.70      109.98     12.40 o 
 -16   2   2      517.46      408.88     14.64 o 
 -14   2   2       16.62       12.03      4.17 o 
 -12   2   2      111.94       90.09      6.95 o 
 -10   2   2       99.35       92.39      7.19 o 
  -8   2   2      276.84      273.56     22.49 o 
  -6   2   2     1070.19     1111.31     96.98 o 
  -4   2   2      195.12      190.04     22.64 o 
  -2   2   2      339.36      329.67     16.47 o 
   0   2   2     2169.88     2688.59     99.12 o 
   2   2   2     9975.13     8396.95    769.24 o 
   4   2   2     4969.17     3280.71    953.88 o 
   6   2   2      363.28      442.02     20.85 o 
   8   2   2      338.39      282.82     15.61 o 
  10   2   2     1340.37     1206.96     21.90 o 
  12   2   2      303.91      274.10     12.30 o 
  14   2   2      121.47       97.21     11.87 o 
  16   2   2      228.83      232.32     18.60 o 
  18   2   2       44.62       66.38     17.74 o 
 -19   3   2        1.72        0.13      7.65 o 
 -17   3   2        7.70       10.83      5.66 o 
 -15   3   2      175.19      165.36     10.46 o 
 -13   3   2       90.40       84.25      7.41 o 
 -11   3   2       54.19       43.72      5.87 o 
  -9   3   2      984.65      984.03     67.15 o 
  -7   3   2     3709.47     4353.21     45.78 o 
  -5   3   2     1009.32     1117.55     96.67 o 
  -3   3   2      671.54      731.24     27.23 o 
  -1   3   2     2646.46     2755.50    197.16 o 
   1   3   2     1205.98     1012.24     34.98 o 
   3   3   2      571.13      516.89     39.83 o 
   5   3   2      254.04      237.66      7.21 o 
   7   3   2       64.49       52.42      6.39 o 
   9   3   2      247.56      252.28      8.35 o 
  11   3   2      484.51      372.43     13.57 o 
  13   3   2      186.06      183.94     10.01 o 
  15   3   2       11.41       13.82      6.00 o 
  17   3   2       19.80       17.77      6.34 o 
 -18   4   2       43.46       30.78      7.36 o 
 -16   4   2      159.31      162.03     11.07 o 
 -14   4   2      111.40      103.73      8.61 o 
 -12   4   2      244.48      225.86     11.80 o 
 -10   4   2      161.82      195.83     10.56 o 
  -8   4   2      148.38      145.24      8.37 o 
  -6   4   2      897.45     1005.64     41.76 o 
  -4   4   2     1088.13     1259.05     65.16 o 
  -2   4   2      124.33      130.66     10.55 o 
   0   4   2      608.53      666.25     67.61 o 
   2   4   2      837.07      893.95     81.22 o 
   4   4   2      406.18      440.73     29.83 o 
   6   4   2       24.57       22.58      3.44 o 
   8   4   2      233.82      217.79      8.73 o 
  10   4   2     1090.50      891.41    107.36 o 
  12   4   2       87.27       77.91      7.05 o 
  14   4   2       72.40       51.70     12.24 o 
  16   4   2       42.49       61.49     14.07 o 
 -19   5   2       61.39       77.09     13.46 o 
 -17   5   2       11.85       12.54      6.12 o 
 -15   5   2      118.51      115.03     11.93 o 
 -13   5   2      108.45      121.73      9.88 o 
 -11   5   2      608.77      656.11     20.19 o 
  -9   5   2      644.49      705.19    100.49 o 
  -7   5   2      278.07      281.77     10.17 o 
  -5   5   2        6.59        1.53      3.56 o 
  -3   5   2      530.41      531.75     21.72 o 
  -1   5   2       94.19       85.54      5.74 o 
   1   5   2      240.61      179.50     31.51 o 
   3   5   2      101.54       85.08     13.15 o 
   5   5   2      119.70       92.78     18.97 o 
   7   5   2      289.38      260.26     23.40 o 
   9   5   2      105.29      108.84      8.23 o 
  11   5   2      161.66      150.73     23.40 o 
  13   5   2      333.70      304.63     19.88 o 
  15   5   2        6.31        3.98      6.42 o 
 -16   6   2       29.66       35.49     17.44 o 
 -14   6   2        9.45       19.43     10.40 o 
 -12   6   2       74.78       74.01     10.16 o 
 -10   6   2       87.24      101.12     11.10 o 
  -8   6   2       46.10       46.08      8.33 o 
  -6   6   2       37.97       34.83     10.40 o 
  -4   6   2       83.60       81.52      9.19 o 
  -2   6   2      619.06      547.04     21.52 o 
   0   6   2      553.17      614.16     31.97 o 
   2   6   2      137.53      121.26     10.63 o 
   4   6   2      110.84       90.47     12.39 o 
   6   6   2      180.42      205.61     11.30 o 
   8   6   2        3.58        2.26      3.56 o 
  10   6   2      206.87      215.37     14.68 o 
  12   6   2       73.43       79.30     12.24 o 
  14   6   2       40.23       54.98      7.35 o 
 -15   7   2       31.75       33.95     11.93 o 
 -13   7   2       25.02       36.73      8.44 o 
 -11   7   2       92.74      117.19     13.39 o 
  -9   7   2       28.52       26.15      7.24 o 
  -7   7   2        8.88       15.22      6.57 o 
  -5   7   2       36.48       58.59      9.73 o 
  -3   7   2      249.70      244.96     16.61 o 
  -1   7   2       74.14       81.89     13.15 o 
   1   7   2      295.00      316.19    104.93 o 
   3   7   2       47.87       37.47      7.18 o 
   5   7   2      228.45      210.80     15.57 o 
   7   7   2      204.22      229.61     15.97 o 
   9   7   2       36.21       41.07      8.43 o 
  13   7   2       78.95      104.01     14.68 o 
 -12   8   2       23.99       30.35      8.84 o 
 -10   8   2       68.90       69.96     12.39 o 
  -8   8   2       12.00       21.43      7.22 o 
  -6   8   2       95.01       73.14     16.06 o 
  -4   8   2      154.50      158.59     25.39 o 
  -2   8   2       94.35       89.05     11.49 o 
   0   8   2      230.66      253.35     68.53 o 
   2   8   2       82.77       81.57     11.09 o 
   4   8   2       59.65       67.30     10.76 o 
   6   8   2       46.74       63.12     18.81 o 
   8   8   2       17.48       28.27      7.64 o 
 -11   9   2       29.64       28.66      7.92 o 
  -9   9   2        0.60        4.22      5.09 o 
  -7   9   2       22.54       28.63      8.62 o 
  -5   9   2        0.66        7.24      5.95 o 
  -3   9   2       40.82       38.67     10.71 o 
  -1   9   2       97.92       93.91     12.60 o 
   1   9   2      148.23      157.49     15.28 o 
   3   9   2       28.72       31.17      7.72 o 
   5   9   2       20.11       39.82     11.28 o 
   7   9   2       21.42       20.29      7.30 o 
  -4  10   2        9.46       26.67      9.27 o 
  -2  10   2       18.19       18.81      7.06 o 
   0  10   2       37.93       24.60      6.25 o 
   2  10   2       18.02       19.77      8.41 o 
 -20   0   3       32.50       29.67     11.62 o 
 -18   0   3      202.82      173.15     21.41 o 
 -16   0   3      430.77      352.42     31.20 o 
 -14   0   3      277.98      250.55     13.77 o 
 -12   0   3       25.42       25.39      5.81 o 
 -10   0   3        9.90       21.11      5.51 o 
  -8   0   3     7436.48     8445.81    135.83 o 
  -6   0   3     2367.11     2598.47     29.67 o 
  -4   0   3      254.98      269.42     24.32 o 
  -2   0   3       79.40      102.35      4.30 o 
   0   0   3      213.89      227.20     10.55 o 
   2   0   3     1251.65     1394.84     20.46 o 
   4   0   3     5525.14     6614.59    274.87 o 
   6   0   3      176.59      302.60     37.78 o 
   8   0   3     3367.82     4203.53    164.28 o 
  10   0   3       23.22       28.99      7.19 o 
  12   0   3      379.25      425.23     34.87 o 
  14   0   3       46.97       51.70     14.68 o 
  16   0   3       48.67       52.62     16.21 o 
  18   0   3      531.40      563.20     49.25 o 
 -21   1   3       33.47       35.97      8.65 o 
 -19   1   3      101.24       91.51     12.00 o 
 -17   1   3       85.05       83.65      7.47 o 
 -15   1   3      347.08      284.36     16.52 o 
 -13   1   3      347.21      348.37     12.87 o 
 -11   1   3      380.66      433.18     27.07 o 
  -9   1   3     2088.77     2396.63    109.37 o 
  -7   1   3      407.94      396.15     10.38 o 
  -5   1   3      590.57      580.19     31.97 o 
  -3   1   3     2845.34     2904.47     27.34 o 
  -1   1   3      799.40      807.29     18.47 o 
   1   1   3    10343.60     9111.77    863.65 o 
   3   1   3      600.39      643.70     41.42 o 
   5   1   3      266.76      249.78      8.88 o 
   7   1   3       15.17       16.43      2.87 o 
   9   1   3      505.28      553.75     39.78 o 
  11   1   3      268.07      283.79     12.21 o 
  13   1   3      196.75      188.72     16.52 o 
  15   1   3       11.10        8.14      8.26 o 
  17   1   3       19.52       39.41     11.01 o 
 -20   2   3       56.35       72.09     12.70 o 
 -18   2   3      289.72      248.02     15.30 o 
 -16   2   3      315.41      286.77     16.52 o 
 -14   2   3      157.17      154.49      9.36 o 
 -12   2   3      370.93      348.34     24.17 o 
 -10   2   3      279.93      291.33     11.20 o 
  -8   2   3     5066.88     5884.72    103.09 o 
  -6   2   3      224.54      252.93      8.61 o 
  -4   2   3      367.02      359.92     17.99 o 
  -2   2   3     2003.81     1924.20    107.08 o 
   0   2   3     3409.70     3517.73    124.88 o 
   2   2   3     1219.34     1158.32     79.36 o 
   4   2   3     4330.90     4075.15    750.33 o 
   6   2   3     2864.73     3060.29    104.15 o 
   8   2   3      940.24      859.78     36.74 o 
  10   2   3      212.51      255.51     27.34 o 
  12   2   3      192.72      180.75     10.33 o 
  14   2   3       22.90       26.81      7.24 o 
  16   2   3      148.20      150.65     16.52 o 
 -21   3   3       85.54      100.46     13.74 o 
 -19   3   3       61.25       54.46      9.18 o 
 -17   3   3        3.98        6.13      4.24 o 
 -15   3   3      338.63      316.70     22.33 o 
 -13   3   3       84.40       68.47      7.07 o 
 -11   3   3       95.02       89.98      7.78 o 
  -9   3   3      160.97      198.32     18.81 o 
  -7   3   3      499.53      589.61     34.72 o 
  -5   3   3     2349.22     2621.11     37.85 o 
  -3   3   3      306.81      320.26     30.08 o 
  -1   3   3     3087.72     2972.78    154.34 o 
   1   3   3       98.96      163.85     26.80 o 
   3   3   3     1024.94     1122.55     80.50 o 
   5   3   3      223.63      249.99     25.95 o 
   7   3   3       59.27       60.37      7.52 o 
   9   3   3      365.52      377.94     14.01 o 
  11   3   3      249.77      240.11     13.35 o 
  13   3   3       40.53       33.71      7.93 o 
  15   3   3        5.29       -1.05      4.35 o 
  17   3   3       64.18       87.70     12.86 o 
 -20   4   3       46.68       47.95     25.09 o 
 -18   4   3       31.00       31.70      9.64 o 
 -16   4   3        7.39       11.43      5.50 o 
 -14   4   3       15.35       16.86      5.66 o 
 -12   4   3       10.60       10.08      5.04 o 
 -10   4   3      687.99      729.98     22.27 o 
  -8   4   3     1330.43     1415.26     27.84 o 
  -6   4   3      797.63      841.41     31.20 o 
  -4   4   3      877.14      908.87     36.10 o 
  -2   4   3     1073.23     1166.44    138.58 o 
   0   4   3      977.62      853.97     60.88 o 
   2   4   3       35.39       29.20      8.25 o 
   4   4   3     1457.94     1448.70    125.43 o 
   6   4   3      899.12      887.09     67.94 o 
   8   4   3      428.58      437.56     21.51 o 
  10   4   3       79.30       65.40      7.73 o 
  12   4   3      311.57      292.35     15.71 o 
  14   4   3       42.66       53.54     14.38 o 
  16   4   3       57.06       78.32     15.60 o 
 -19   5   3       40.49       44.97     11.01 o 
 -17   5   3        1.75        2.47      4.88 o 
 -15   5   3      468.59      533.97     20.95 o 
 -13   5   3       31.59       35.73      6.10 o 
 -11   5   3      135.45      116.23     15.14 o 
  -9   5   3      462.72      537.39     20.59 o 
  -7   5   3      163.97      199.37     10.21 o 
  -5   5   3     1760.05     1654.75    302.71 o 
  -3   5   3       37.41       38.85      4.63 o 
  -1   5   3      333.23      316.37     41.30 o 
   1   5   3      468.72      528.93     65.62 o 
   3   5   3      679.70      677.21     70.06 o 
   5   5   3      200.43      204.15     20.19 o 
   7   5   3        1.75        5.08      3.09 o 
   9   5   3      125.07      126.33     11.45 o 
  11   5   3       65.84       84.75     10.55 o 
  13   5   3      120.01      135.23     12.12 o 
  15   5   3       88.36       75.56     14.38 o 
 -16   6   3       15.48       26.27      9.18 o 
 -14   6   3       90.02      118.46     15.91 o 
 -12   6   3       42.32       33.98      7.57 o 
 -10   6   3      145.17      163.52     13.92 o 
  -8   6   3      118.20      131.81     19.27 o 
  -6   6   3       77.53       62.88     14.38 o 
  -4   6   3      144.03      139.52     11.97 o 
  -2   6   3      223.37      199.44     12.52 o 
   0   6   3      180.70      132.75      7.64 o 
   2   6   3      189.53      220.99     11.91 o 
   4   6   3      180.49      194.69     18.05 o 
   6   6   3       13.48        8.45      3.96 o 
   8   6   3      194.36      209.55     14.99 o 
  10   6   3        7.61       11.25      7.80 o 
  12   6   3      204.23      219.93     26.61 o 
  14   6   3       42.96       49.24      7.56 o 
 -15   7   3      162.89      215.72     18.88 o 
 -13   7   3       44.85       53.36     10.10 o 
 -11   7   3      160.56      162.17     21.26 o 
  -9   7   3      143.47      160.91     24.93 o 
  -7   7   3        4.53        3.97      5.61 o 
  -5   7   3      573.30      557.93     31.51 o 
  -3   7   3       82.90       66.00      9.05 o 
  -1   7   3      249.00      253.42     44.05 o 
   1   7   3      184.50      220.91     51.24 o 
   3   7   3      107.59      133.43     14.17 o 
   5   7   3        1.48        4.59      4.47 o 
   7   7   3       28.72       37.87      7.44 o 
  11   7   3       80.62      118.08     16.52 o 
 -14   8   3       81.69      111.65     14.84 o 
 -12   8   3        8.67        6.49      6.31 o 
 -10   8   3       47.36       56.49     15.60 o 
  -8   8   3       44.25       45.05      9.05 o 
  -6   8   3       27.12       33.04      9.48 o 
  -4   8   3      105.11      129.55     20.34 o 
  -2   8   3      281.79      263.75     33.96 o 
   0   8   3      262.05      271.60     78.16 o 
   2   8   3        6.59        7.87      5.65 o 
   4   8   3       33.62       56.48     10.27 o 
   6   8   3        2.32        4.92      6.10 o 
   8   8   3        3.10       10.71     13.15 o 
 -11   9   3       72.45       90.15     13.05 o 
  -9   9   3       25.33       14.61      9.02 o 
  -7   9   3        0.54       -3.24      5.51 o 
  -5   9   3      113.05       77.60     20.34 o 
  -3   9   3        7.03       10.40      5.62 o 
  -1   9   3       67.28       64.96     27.07 o 
   1   9   3       34.49       32.61      8.20 o 
   3   9   3       21.15       19.05      5.82 o 
   5   9   3       42.49       66.76     11.37 o 
   7   9   3       15.20       15.60     11.62 o 
  -4  10   3       38.70       33.04      8.26 o 
  -2  10   3      129.19      132.00     41.30 o 
   0  10   3       46.35       44.01     11.32 o 
 -20   0   4       79.90       68.53     14.68 o 
 -18   0   4       64.31       64.24     13.77 o 
 -16   0   4      549.83      429.20     31.51 o 
 -14   0   4      449.88      448.48     18.36 o 
 -12   0   4      686.72      767.86     22.03 o 
 -10   0   4       49.84       40.08      6.42 o 
  -8   0   4      914.95      891.45     21.11 o 
  -6   0   4      476.22      516.39     26.92 o 
  -4   0   4      383.55      413.47     34.87 o 
  -2   0   4      148.77      155.58      5.42 o 
   0   0   4      128.26      127.32      8.57 o 
   2   0   4      760.28      807.34     18.35 o 
   4   0   4    21402.83    27771.95    153.48 o 
   6   0   4      700.96      824.48     41.45 o 
   8   0   4      159.11      163.51     12.43 o 
  10   0   4      135.20      153.54     13.02 o 
  12   0   4      183.19      229.75     29.06 o 
  14   0   4      100.46       88.10     18.66 o 
  16   0   4      199.16      262.78     33.04 o 
 -21   1   4       11.24       13.54      6.16 o 
 -19   1   4      356.68      291.83     14.05 o 
 -17   1   4      204.96      188.45     10.76 o 
 -15   1   4      167.85      129.94      9.09 o 
 -13   1   4      537.22      542.58     24.78 o 
 -11   1   4      369.27      401.92     13.29 o 
  -9   1   4     5820.93     6493.00     85.40 o 
  -7   1   4       98.44       96.50     10.40 o 
  -5   1   4     8065.70     8146.96     47.60 o 
  -3   1   4     4890.29     3801.80    696.87 o 
  -1   1   4     1077.61     1096.48    169.65 o 
   1   1   4     2619.36     2808.30     87.96 o 
   3   1   4     8536.48    10186.15    271.37 o 
   5   1   4       96.99       87.11      8.45 o 
   7   1   4      911.19     1001.70     26.05 o 
   9   1   4      486.15      513.18     25.66 o 
  11   1   4      157.14      163.04     10.51 o 
  13   1   4      235.49      250.77     26.92 o 
  15   1   4        6.06       13.57      8.40 o 
  17   1   4      183.58      218.73     33.35 o 
 -22   2   4      229.38      220.57     24.78 o 
 -20   2   4       25.52       26.15      5.51 o 
 -18   2   4       58.11       60.50      6.85 o 
 -16   2   4      589.25      521.83     59.50 o 
 -14   2   4       85.41       80.15      7.74 o 
 -12   2   4      432.05      473.11     39.00 o 
 -10   2   4      311.07      344.31     12.44 o 
  -8   2   4       47.17       53.73      7.50 o 
  -6   2   4     2186.10     2075.17    625.20 o 
  -4   2   4      410.89      354.74     27.30 o 
  -2   2   4     3354.15     3482.34    130.64 o 
   0   2   4     1804.45     1749.87     18.38 o 
   2   2   4      269.35      270.79     27.31 o 
   4   2   4     5147.98     5411.03    267.21 o 
   6   2   4       27.47       33.61      5.06 o 
   8   2   4      349.54      338.26     14.51 o 
  10   2   4       13.71       11.54      4.22 o 
  12   2   4      189.72      154.40      9.79 o 
  14   2   4      123.64      140.38     19.73 o 
 -21   3   4        4.39        7.53      4.31 o 
 -19   3   4       76.25       73.08      8.30 o 
 -17   3   4       72.92       65.51      8.54 o 
 -15   3   4       85.05       81.61      8.97 o 
 -13   3   4        0.15        4.99      4.32 o 
 -11   3   4      734.21      811.55     48.18 o 
  -9   3   4     7074.47     7783.53    112.73 o 
  -7   3   4      177.15      170.97      8.10 o 
  -5   3   4     4240.50     4408.46     75.54 o 
  -3   3   4     1546.88     1523.64     80.00 o 
  -1   3   4      238.14      255.74      8.29 o 
   1   3   4     1910.75     2022.74    181.13 o 
   3   3   4     1347.71     1783.83    255.39 o 
   5   3   4      742.28      723.60     71.65 o 
   7   3   4      104.67      103.88      7.27 o 
   9   3   4       59.08       70.59      6.48 o 
  11   3   4      227.53      208.92     17.66 o 
  13   3   4       14.13       11.38      6.61 o 
  15   3   4       26.91       38.74      9.45 o 
 -20   4   4        2.23        1.35      5.17 o 
 -18   4   4       24.72       29.24      6.37 o 
 -16   4   4      303.46      288.90     25.39 o 
 -14   4   4       37.44       26.93      7.65 o 
 -12   4   4      284.63      307.07     13.70 o 
 -10   4   4      478.24      618.90     20.93 o 
  -8   4   4      757.85      740.03     52.62 o 
  -6   4   4     1862.51     1891.46     32.43 o 
  -4   4   4      916.68      889.55     68.34 o 
  -2   4   4      241.49      295.76     19.73 o 
   0   4   4       93.10      113.01     15.45 o 
   2   4   4      266.02      275.85     12.70 o 
   4   4   4     2000.85     1992.27     44.82 o 
   6   4   4       10.27       11.62      3.38 o 
   8   4   4      419.94      368.50     34.72 o 
  10   4   4       14.38       20.28      5.70 o 
  12   4   4      120.40      124.18     10.59 o 
  14   4   4        0.86       12.24      7.65 o 
 -19   5   4       83.13      103.10     14.62 o 
 -17   5   4      120.81      136.40     15.43 o 
 -15   5   4       10.82       29.52      9.95 o 
 -13   5   4        3.38        3.29      8.72 o 
 -11   5   4       27.98       34.86      7.66 o 
  -9   5   4     1285.31     1439.68     42.37 o 
  -7   5   4       61.97       52.88      6.09 o 
  -5   5   4       81.88       72.30     11.78 o 
  -3   5   4     1075.26     1007.92    125.12 o 
  -1   5   4       26.69       28.19      4.74 o 
   1   5   4      499.48      497.89     62.10 o 
   3   5   4      450.13      485.27     28.45 o 
   5   5   4      470.41      587.25    117.47 o 
   7   5   4      178.07      185.91     23.25 o 
   9   5   4       41.61       35.30      7.50 o 
  11   5   4       94.16      112.03     11.76 o 
  13   5   4       14.01       19.51      7.04 o 
 -18   6   4        2.90       -6.73     14.38 o 
 -16   6   4       26.28       22.33     16.21 o 
 -14   6   4       46.28       48.64     13.46 o 
 -12   6   4        6.00        6.14      5.44 o 
 -10   6   4      152.10      185.30     14.84 o 
  -8   6   4      357.45      384.21     33.80 o 
  -6   6   4      299.45      254.91     15.35 o 
  -4   6   4      275.19      300.76     22.33 o 
  -2   6   4      459.54      361.04     43.59 o 
   0   6   4      140.26      109.64     13.15 o 
   2   6   4      273.36      271.50     53.99 o 
   4   6   4      749.03      815.95     31.38 o 
   6   6   4       51.33       60.94      8.11 o 
   8   6   4      129.42      121.69     11.99 o 
  10   6   4      121.08      126.53     12.15 o 
  12   6   4       45.20       51.95     13.46 o 
 -15   7   4        4.04       18.10      8.77 o 
 -13   7   4        0.85        4.97      5.92 o 
 -11   7   4       76.05       99.17     12.32 o 
  -9   7   4      270.04      241.38     22.64 o 
  -7   7   4       88.57       94.73     10.66 o 
  -5   7   4      106.62       70.82     30.13 o 
  -3   7   4      238.87      208.56     14.70 o 
  -1   7   4      164.12      145.54     30.74 o 
   1   7   4       90.09      116.25     53.69 o 
   3   7   4      221.69      220.34     41.76 o 
   5   7   4      257.70      303.36     33.19 o 
   9   7   4       50.02       84.74     13.46 o 
  11   7   4       55.44       62.71     10.71 o 
 -14   8   4        7.29        9.02      7.24 o 
 -12   8   4       33.44       43.20      9.94 o 
 -10   8   4       14.36       12.43      6.88 o 
  -8   8   4       47.36       44.36      8.65 o 
  -6   8   4      118.32       92.68     22.79 o 
  -4   8   4      138.16      129.59     15.91 o 
  -2   8   4       68.02       55.52      9.08 o 
   0   8   4       32.50       24.89      6.85 o 
   2   8   4       31.97       31.37      6.85 o 
   4   8   4        0.03        3.32      4.79 o 
   6   8   4       85.25      138.89     24.78 o 
   8   8   4       65.65      100.34     14.07 o 
 -11   9   4       26.10       26.61     14.38 o 
  -9   9   4      138.88      149.61     16.01 o 
  -7   9   4        4.66        8.80      4.78 o 
  -5   9   4       54.35       63.14     12.08 o 
  -3   9   4       87.19       83.21     12.04 o 
  -1   9   4       40.68       32.40     21.57 o 
   1   9   4        9.46       20.53      6.88 o 
   3   9   4       53.91       43.03      8.89 o 
   5   9   4       82.45       88.50     21.72 o 
  -2  10   4       53.42       56.90     11.32 o 
 -22   0   5        0.10        2.14      4.89 o 
 -20   0   5        1.19        7.04      5.81 o 
 -18   0   5      171.76      161.22     20.80 o 
 -16   0   5      798.33      753.78     27.23 o 
 -14   0   5      100.38       76.79      8.26 o 
 -12   0   5        1.08       -0.61      4.28 o 
 -10   0   5      436.76      502.27     17.64 o 
  -8   0   5     1207.96     1352.02     50.78 o 
  -6   0   5       99.81       97.82      7.19 o 
  -4   0   5     1224.05     1175.21     22.90 o 
  -2   0   5      477.52      466.34     29.22 o 
   0   0   5     3448.51     3716.10     43.90 o 
   2   0   5      438.00      616.35     46.04 o 
   4   0   5      176.35      224.37     12.32 o 
   6   0   5      922.48     1033.50     52.77 o 
   8   0   5     1231.54     1342.13     39.77 o 
  10   0   5        0.82        9.73      9.28 o 
  12   0   5      146.26      133.69     21.72 o 
  14   0   5       77.68       63.33     18.05 o 
  16   0   5       71.10      110.74     26.31 o 
 -21   1   5       82.71       72.82     11.41 o 
 -19   1   5        4.13        4.29      3.63 o 
 -17   1   5       60.39       61.84      7.20 o 
 -15   1   5      104.30      110.21      8.80 o 
 -13   1   5      508.35      504.55     16.06 o 
 -11   1   5      857.66      986.70     34.26 o 
  -9   1   5       35.67       49.90      5.90 o 
  -7   1   5     2749.72     2979.56     55.61 o 
  -5   1   5      671.83      627.92     47.70 o 
  -3   1   5     6050.83     6427.12    119.75 o 
  -1   1   5      861.57      837.43     45.30 o 
   1   1   5     2196.88     2278.03     76.87 o 
   3   1   5      251.49      302.73     19.38 o 
   5   1   5      146.82      165.95      8.56 o 
   7   1   5      665.09      652.77     27.92 o 
   9   1   5        2.44        0.70      4.15 o 
  11   1   5       20.61       11.53      5.84 o 
  13   1   5       29.85       28.35      9.73 o 
  15   1   5       33.73       60.49     13.39 o 
 -22   2   5       38.86       41.92      8.48 o 
 -20   2   5       33.02       34.50      6.17 o 
 -18   2   5      231.58      201.49     12.16 o 
 -16   2   5      416.65      372.74     16.00 o 
 -14   2   5      115.88      119.51      9.33 o 
 -12   2   5       11.12        4.85      4.35 o 
 -10   2   5      637.75      686.16     17.55 o 
  -8   2   5     1269.21     1430.57     19.01 o 
  -6   2   5     2644.27     2484.54    425.31 o 
  -4   2   5      399.71      375.64      7.68 o 
  -2   2   5     1098.19     1113.23     36.84 o 
   0   2   5      262.16      257.70      7.47 o 
   2   2   5     2601.45     2685.76    530.89 o 
   4   2   5      342.46      418.44     11.19 o 
   6   2   5      818.30      820.39     91.81 o 
   8   2   5      207.46      239.88     27.34 o 
  10   2   5      519.71      476.96     73.97 o 
  12   2   5       77.69       81.02      8.14 o 
  14   2   5       71.59       59.46     11.97 o 
  16   2   5       17.46       24.47     16.83 o 
 -21   3   5       58.17       54.73      7.99 o 
 -19   3   5      183.95      171.61     28.14 o 
 -17   3   5       97.11      100.13      9.63 o 
 -15   3   5      137.27      137.78     10.72 o 
 -13   3   5      666.14      754.37     21.36 o 
 -11   3   5       30.92       43.57      6.28 o 
  -9   3   5      294.82      320.34      8.30 o 
  -7   3   5       79.27       78.06      7.15 o 
  -5   3   5      389.63      381.98      9.73 o 
  -3   3   5     1412.71     1431.59     54.54 o 
  -1   3   5      226.60      224.82     19.47 o 
   1   3   5      658.23      643.97     50.77 o 
   3   3   5      232.03      290.22     40.91 o 
   5   3   5      307.42      277.76     20.55 o 
   7   3   5      275.06      298.73     29.74 o 
   9   3   5       16.26       14.67      4.55 o 
  11   3   5      206.59      210.16     17.88 o 
  13   3   5       92.59       88.61     12.37 o 
  15   3   5        2.02       15.91     10.40 o 
 -20   4   5        2.70        5.83      5.48 o 
 -18   4   5      103.91       94.46     23.56 o 
 -16   4   5       61.39       53.21      7.95 o 
 -14   4   5      423.71      424.08     20.80 o 
 -12   4   5       50.54       59.54     16.06 o 
 -10   4   5      504.95      473.72     15.33 o 
  -8   4   5      139.38      157.63      6.88 o 
  -6   4   5      525.66      511.75     41.38 o 
  -4   4   5     1397.62     1382.16    125.12 o 
  -2   4   5      206.04      185.77     30.13 o 
   0   4   5       53.20       46.94      4.89 o 
   2   4   5      295.44      232.47     10.28 o 
   4   4   5      254.65      266.90     37.63 o 
   6   4   5      498.80      506.19     20.77 o 
   8   4   5        1.13        1.67      4.18 o 
  10   4   5      377.36      314.31     32.73 o 
  12   4   5       57.35       71.91     29.83 o 
  14   4   5      132.53      126.65     20.80 o 
 -19   5   5       42.35       48.89     12.85 o 
 -17   5   5       80.29      103.82     13.70 o 
 -15   5   5       17.57       26.28     14.84 o 
 -13   5   5        9.24        5.12      6.10 o 
 -11   5   5      235.45      230.08     15.10 o 
  -9   5   5      430.68      427.27     18.67 o 
  -7   5   5       46.02       45.82      5.88 o 
  -5   5   5      307.17      327.10     28.14 o 
  -3   5   5      883.90      815.87     91.78 o 
  -1   5   5       22.34       22.33      4.31 o 
   1   5   5      400.10      315.62     47.42 o 
   3   5   5      136.95      121.96     27.23 o 
   5   5   5      178.59      159.60     10.80 o 
   7   5   5      118.49      122.30     11.31 o 
   9   5   5       15.89       14.76      5.39 o 
  11   5   5       37.41       44.14      9.02 o 
  13   5   5       59.34       67.39     10.55 o 
 -18   6   5       80.30       57.51     17.13 o 
 -16   6   5       77.99       93.00     18.66 o 
 -14   6   5        9.65        1.22     10.40 o 
 -12   6   5       11.56       11.01      9.79 o 
 -10   6   5       55.01       60.66     12.08 o 
  -8   6   5       49.36       52.54      6.39 o 
  -6   6   5      106.21      115.95      8.45 o 
  -4   6   5      164.93      111.96     18.97 o 
  -2   6   5      466.41      440.25     38.39 o 
   0   6   5      145.95      111.62      7.75 o 
   2   6   5      131.64      142.40     35.95 o 
   4   6   5      116.80      140.06     12.70 o 
   6   6   5      205.71      195.95     15.24 o 
   8   6   5       34.84       38.10      7.27 o 
  10   6   5       43.50       59.38      8.55 o 
  12   6   5        8.96       21.08      5.37 o 
 -17   7   5       83.19       90.17     12.90 o 
 -15   7   5        4.28        7.04      6.83 o 
 -13   7   5        2.39        9.45      9.33 o 
 -11   7   5       25.80       28.85      8.41 o 
  -9   7   5      186.94      170.58     25.39 o 
  -7   7   5        1.83        5.30      7.04 o 
  -5   7   5       82.65       48.97     12.70 o 
  -3   7   5      301.26      262.71     16.01 o 
  -1   7   5      126.22       95.08      9.72 o 
   1   7   5       38.04       55.55     15.45 o 
   3   7   5        8.90       11.13      5.51 o 
   5   7   5       76.23      127.26     16.83 o 
   7   7   5       45.87       57.82     11.32 o 
   9   7   5       18.79       34.26      8.26 o 
 -14   8   5        7.36       19.81      7.86 o 
 -12   8   5        1.75        1.10      5.29 o 
 -10   8   5       27.51       26.63      7.86 o 
  -8   8   5        4.70        6.83      9.64 o 
  -6   8   5       41.92       34.14     13.00 o 
  -4   8   5        5.74        4.62      3.76 o 
  -2   8   5       52.52       46.61      9.33 o 
   0   8   5       45.86       35.59     17.90 o 
   2   8   5       19.45       27.32      9.79 o 
   4   8   5      104.67      119.09     26.77 o 
   6   8   5       14.20       39.46      8.57 o 
   8   8   5      109.19      126.34     17.44 o 
  -9   9   5       81.17       94.25     33.96 o 
  -7   9   5       28.44       26.96      7.11 o 
  -5   9   5       31.62       25.31     13.15 o 
  -3   9   5       75.55       67.81     22.49 o 
  -1   9   5        8.93       11.52      6.45 o 
   1   9   5       11.19       30.19      9.48 o 
   3   9   5        5.62       14.18      5.87 o 
 -22   0   6       21.99       31.51     10.71 o 
 -20   0   6       81.03       78.01     14.68 o 
 -18   0   6     1079.78      961.81     51.09 o 
 -16   0   6      425.65      373.22     18.97 o 
 -14   0   6      411.53      411.44     18.78 o 
 -12   0   6      324.97      353.13     17.74 o 
 -10   0   6       17.31       16.52      5.73 o 
  -8   0   6      359.60      421.89     26.92 o 
  -6   0   6     3522.14     3693.65     55.22 o 
  -4   0   6     7092.06     7832.62    122.37 o 
  -2   0   6      606.08      623.15     11.89 o 
   0   0   6     1305.94     1494.63     28.11 o 
   2   0   6      643.84      797.38     23.40 o 
   4   0   6     1646.69     2179.25    234.03 o 
   6   0   6       33.32       41.07      8.08 o 
   8   0   6      208.24      213.25     15.75 o 
  10   0   6      488.62      581.33    116.40 o 
  12   0   6        0.50       -7.34      8.57 o 
  14   0   6       30.42       40.38     19.27 o 
 -21   1   6      377.05      332.31     23.99 o 
 -19   1   6       66.54       60.77      7.66 o 
 -17   1   6       99.25       89.86      8.86 o 
 -15   1   6     1004.21     1052.08    111.20 o 
 -13   1   6      531.40      563.63     47.42 o 
 -11   1   6      780.42      860.05     21.02 o 
  -9   1   6       24.85       23.18      5.05 o 
  -7   1   6     1922.33     2202.10     52.59 o 
  -5   1   6      803.28      832.63     41.73 o 
  -3   1   6    10630.20    11429.29     90.96 o 
  -1   1   6      164.27      163.99      8.79 o 
   1   1   6      399.27      428.10     14.21 o 
   3   1   6      170.91      200.79      9.94 o 
   5   1   6      432.27      478.47     37.13 o 
   7   1   6      745.40      775.07     50.03 o 
   9   1   6      289.41      317.78     22.15 o 
  11   1   6      210.75      206.40     27.16 o 
  13   1   6       71.93       81.97     14.37 o 
  15   1   6       19.80       17.62     11.14 o 
 -22   2   6       26.00       23.07      5.61 o 
 -20   2   6      137.43      123.04     10.48 o 
 -18   2   6      575.19      531.88     29.52 o 
 -16   2   6     1087.51      974.71     92.23 o 
 -14   2   6      239.88      245.10     13.43 o 
 -12   2   6      445.18      496.61     16.65 o 
 -10   2   6      253.89      275.75     11.82 o 
  -8   2   6     1350.45     1411.28     26.66 o 
  -6   2   6     3711.78     2267.21    801.95 o 
  -4   2   6     1366.60     1448.48     34.74 o 
  -2   2   6      103.08      104.43      4.70 o 
   0   2   6       55.87       62.21      3.49 o 
   2   2   6     1383.16     1440.81    152.70 o 
   4   2   6      575.10      662.67     31.28 o 
   6   2   6      479.64      523.25     32.12 o 
   8   2   6      140.82      145.49     12.29 o 
  10   2   6      379.85      334.27     32.33 o 
  12   2   6       57.95       50.29     12.86 o 
  14   2   6      110.34      116.24     17.03 o 
 -21   3   6        2.04        6.81      5.27 o 
 -19   3   6       93.28       85.66     12.54 o 
 -17   3   6       98.36       95.29      9.65 o 
 -15   3   6      979.05     1014.48     50.17 o 
 -13   3   6      602.69      600.76     19.36 o 
 -11   3   6      763.73      813.83     21.15 o 
  -9   3   6     1194.57     1099.36    163.20 o 
  -7   3   6     2315.12     2399.18     36.31 o 
  -5   3   6      965.41      913.96     20.09 o 
  -3   3   6     1705.74     1672.93     71.13 o 
  -1   3   6      278.60      250.30     23.88 o 
   1   3   6       53.01       65.54     15.48 o 
   3   3   6      163.25      203.79     28.83 o 
   5   3   6      278.44      227.52     41.34 o 
   7   3   6      593.27      598.58     38.46 o 
   9   3   6      231.10      231.34     27.60 o 
  11   3   6      143.19      134.38     14.26 o 
  13   3   6       74.93      109.21     20.50 o 
 -20   4   6       24.13       28.31      6.78 o 
 -18   4   6      188.81      183.14     16.83 o 
 -16   4   6      639.92      709.03     47.57 o 
 -14   4   6      129.05      144.83     22.79 o 
 -12   4   6      171.36      174.90     11.02 o 
 -10   4   6       17.45       17.26      5.27 o 
  -8   4   6      902.94      898.38     16.03 o 
  -6   4   6      766.33      731.52     21.87 o 
  -4   4   6      124.14      133.36      8.26 o 
  -2   4   6      331.35      335.61     35.95 o 
   0   4   6      208.00      171.86     24.93 o 
   2   4   6       90.06       96.41     16.98 o 
   4   4   6      123.03      145.22     24.17 o 
   6   4   6      111.30       92.01      9.18 o 
   8   4   6       93.55       72.10      8.66 o 
  10   4   6      209.53      196.46     16.98 o 
  12   4   6       58.63       92.03     25.70 o 
 -19   5   6       68.62       97.23     20.65 o 
 -17   5   6       35.48       43.56     11.36 o 
 -15   5   6        0.58       -5.76      6.53 o 
 -13   5   6       97.38       85.64     10.57 o 
 -11   5   6      188.12      177.13     19.43 o 
  -9   5   6       45.26       51.11      8.41 o 
  -7   5   6      809.18      676.30     91.47 o 
  -5   5   6      269.16      239.87     20.50 o 
  -3   5   6     1078.57     1151.47    172.08 o 
  -1   5   6      550.56      535.02     46.96 o 
   1   5   6      152.80      140.27     18.66 o 
   3   5   6      343.45      302.55     19.91 o 
   5   5   6       58.90       65.48      8.96 o 
   7   5   6      267.63      243.87     17.28 o 
   9   5   6       31.44       27.37      6.10 o 
  11   5   6      128.47      148.34     13.52 o 
 -18   6   6       17.12       14.68     14.07 o 
 -16   6   6       34.25       41.91     17.74 o 
 -14   6   6       28.56       31.80      8.36 o 
 -12   6   6       33.22       45.34      8.71 o 
 -10   6   6       47.44       42.76      6.42 o 
  -8   6   6      118.28      115.60     19.43 o 
  -6   6   6      307.13      263.87     24.93 o 
  -4   6   6      332.46      366.41     81.68 o 
  -2   6   6       99.47       84.21     18.51 o 
   0   6   6       62.27       54.34      5.35 o 
   2   6   6       30.58       31.25      9.64 o 
   4   6   6       73.06       95.85     11.32 o 
   6   6   6       12.43       14.60      5.51 o 
   8   6   6       79.29       88.34     10.72 o 
  10   6   6      170.49      169.55     14.60 o 
 -17   7   6       56.80       63.95     13.30 o 
 -15   7   6       55.44       56.84     10.26 o 
 -13   7   6       21.55       34.73      9.10 o 
 -11   7   6       72.01       60.38     10.25 o 
  -9   7   6       50.60       52.65     14.53 o 
  -7   7   6       17.00       25.93      6.51 o 
  -5   7   6       68.52       65.16      9.48 o 
  -3   7   6      137.55      103.91     26.77 o 
  -1   7   6       35.77       37.51      9.33 o 
   1   7   6       82.62       59.67     33.50 o 
   3   7   6       24.22       37.42      9.67 o 
   5   7   6       52.31       71.89     13.15 o 
   7   7   6       91.94      118.35     14.38 o 
   9   7   6       20.97       35.18      8.57 o 
 -14   8   6       16.82       22.06      7.64 o 
 -12   8   6       30.01       28.03      8.19 o 
 -10   8   6       29.44       39.40      8.06 o 
  -8   8   6       57.33       54.17     10.40 o 
  -6   8   6      176.47      150.52     37.63 o 
  -4   8   6       60.15       37.24      9.48 o 
  -2   8   6        1.06        3.74      8.41 o 
   0   8   6       73.68       65.28     19.88 o 
   2   8   6        3.05        9.99      4.53 o 
   4   8   6       15.57       34.26     16.21 o 
   6   8   6        2.21        3.67      5.51 o 
  -9   9   6       20.32       17.64      6.26 o 
  -7   9   6       11.78       13.96      4.95 o 
  -5   9   6       16.96       20.72      6.25 o 
  -3   9   6       15.50        9.75      4.90 o 
  -1   9   6        6.45        6.41      4.69 o 
   1   9   6        3.66        6.28      6.14 o 
 -22   0   7       72.76       76.79     23.86 o 
 -20   0   7      109.09      104.93     24.78 o 
 -18   0   7      691.82      673.33     50.78 o 
 -16   0   7      205.01      156.51     14.08 o 
 -14   0   7       73.80       73.50     13.00 o 
 -12   0   7      307.52      286.75     14.94 o 
 -10   0   7      668.74      751.04     29.37 o 
  -8   0   7     2667.20     2725.64     92.39 o 
  -6   0   7     3998.52     4176.50     56.90 o 
  -4   0   7     2895.09     3102.99    176.67 o 
  -2   0   7       93.29      119.36     10.71 o 
   0   0   7      617.92      658.33     20.12 o 
   2   0   7      242.79      267.71     14.70 o 
   4   0   7     2248.60     2829.97    106.15 o 
   6   0   7        1.75        4.63      7.84 o 
   8   0   7      106.61      121.93     13.94 o 
  10   0   7        0.01        0.21      7.27 o 
  12   0   7       88.71       98.81     21.72 o 
  14   0   7       44.43       63.63     25.39 o 
 -21   1   7       33.90       43.68      7.20 o 
 -19   1   7      100.66       86.50      9.22 o 
 -17   1   7       87.23       88.16      9.34 o 
 -15   1   7      160.49      157.49     11.92 o 
 -13   1   7      854.09      878.58     59.28 o 
 -11   1   7       17.86       23.99      6.18 o 
  -9   1   7      846.17      888.70     45.71 o 
  -7   1   7      475.74      439.16     18.13 o 
  -5   1   7      328.63      448.54     26.77 o 
  -3   1   7     1559.34     1669.55     38.15 o 
  -1   1   7      413.95      400.47      9.89 o 
   1   1   7     1234.07     1212.02     47.69 o 
   3   1   7      472.59      504.62     38.55 o 
   5   1   7       41.93       43.05      5.83 o 
   7   1   7      323.68      300.80     13.91 o 
   9   1   7      627.57      599.96     46.07 o 
  11   1   7       11.75       12.26      6.65 o 
  13   1   7       78.47       90.68     17.46 o 
 -22   2   7       22.23       30.35      6.43 o 
 -20   2   7      127.14      156.75     35.03 o 
 -18   2   7      305.38      279.71     15.59 o 
 -16   2   7       24.54       21.74      6.47 o 
 -14   2   7       12.31       14.59      6.82 o 
 -12   2   7      167.94      193.30     19.98 o 
 -10   2   7      377.96      388.28     10.66 o 
  -8   2   7     1384.59     1412.86     57.21 o 
  -6   2   7     3245.86     3520.08    169.17 o 
  -4   2   7     3830.62     3628.39    234.23 o 
  -2   2   7      193.46      199.92     15.97 o 
   0   2   7      367.01      348.31     99.32 o 
   2   2   7       46.32       42.17      5.76 o 
   4   2   7      183.76      239.81     15.01 o 
   6   2   7       48.97       49.78      7.11 o 
   8   2   7        3.39        2.97      5.36 o 
  10   2   7       61.16       71.63      9.51 o 
  12   2   7       30.02       48.09     13.71 o 
  14   2   7       68.60       86.27     24.78 o 
 -21   3   7       88.05      106.56     15.60 o 
 -19   3   7      129.62      141.13     12.03 o 
 -17   3   7      256.78      252.83     15.05 o 
 -15   3   7       42.89       50.13      9.09 o 
 -13   3   7        4.67        5.46      6.00 o 
 -11   3   7       78.92       91.08      9.18 o 
  -9   3   7      512.14      479.52     27.72 o 
  -7   3   7      771.46      686.57     55.61 o 
  -5   3   7      437.90      459.64     27.73 o 
  -3   3   7     2106.66     2110.01     76.77 o 
  -1   3   7     1055.00     1056.14     58.96 o 
   1   3   7      305.84      318.53     23.49 o 
   3   3   7     1116.44     1244.75     55.24 o 
   5   3   7       64.87       48.20     13.95 o 
   7   3   7      241.83      239.89     24.38 o 
   9   3   7      136.10      124.23     17.80 o 
  11   3   7       36.87       18.97      7.95 o 
  13   3   7       85.86      144.09     25.09 o 
 -20   4   7       86.46      111.28     11.21 o 
 -18   4   7      123.38      120.52     21.11 o 
 -16   4   7      163.14      153.16     12.16 o 
 -14   4   7      326.22      307.94     18.70 o 
 -12   4   7      808.04      798.81     75.87 o 
 -10   4   7      130.20      134.63     11.93 o 
  -8   4   7      146.64      134.31      7.44 o 
  -6   4   7      417.70      334.91     10.90 o 
  -4   4   7     1605.83     1518.48     75.41 o 
  -2   4   7       10.10        8.44      3.05 o 
   0   4   7      160.87      161.57     15.60 o 
   2   4   7       91.80       94.09      8.74 o 
   4   4   7       67.25       74.16     10.86 o 
   6   4   7      143.08      164.09     22.64 o 
   8   4   7      104.58       85.72     14.07 o 
  10   4   7        0.83        2.98      5.36 o 
  12   4   7       67.34       75.93     37.32 o 
 -19   5   7       12.15       14.29      9.49 o 
 -17   5   7      139.47      149.02     23.86 o 
 -15   5   7      158.01      169.96     15.46 o 
 -13   5   7       73.14       88.39     18.36 o 
 -11   5   7      241.73      264.23     19.12 o 
  -9   5   7       39.10       39.88      6.36 o 
  -7   5   7      361.04      332.80     14.07 o 
  -5   5   7      245.19      193.71     16.06 o 
  -3   5   7      232.05      208.06     29.67 o 
  -1   5   7      247.95      192.84     46.50 o 
   1   5   7       75.58       61.37      5.51 o 
   3   5   7      352.47      399.09     19.98 o 
   5   5   7       99.28       90.88     10.12 o 
   7   5   7       83.90       78.51      9.44 o 
   9   5   7       33.16       33.11      7.04 o 
  11   5   7       15.90       18.36      5.09 o 
 -18   6   7       30.69       13.77     17.13 o 
 -16   6   7       95.58      108.53     14.57 o 
 -14   6   7       11.38        2.48      7.22 o 
 -12   6   7      262.56      250.35     34.72 o 
 -10   6   7       91.40      109.40     16.52 o 
  -8   6   7      208.75      192.49     23.71 o 
  -6   6   7       79.07       66.65      5.88 o 
  -4   6   7      258.83      235.51     37.93 o 
  -2   6   7      177.06      169.67     28.91 o 
   0   6   7      176.38      171.49     17.28 o 
   2   6   7       53.55       48.92      8.65 o 
   4   6   7        3.19       13.77     10.10 o 
   6   6   7       61.38       79.69     10.14 o 
   8   6   7       29.72       46.17      7.75 o 
  10   6   7       66.92       83.95      9.79 o 
 -15   7   7       52.10       55.96     30.29 o 
 -13   7   7       22.33       34.22     16.21 o 
 -11   7   7       25.96       44.56      9.18 o 
  -9   7   7       20.85       22.63      6.34 o 
  -7   7   7      192.39      184.47     28.14 o 
  -5   7   7       19.93       13.28      4.79 o 
  -3   7   7       97.41       73.07      7.23 o 
  -1   7   7      284.88      252.74     97.89 o 
   1   7   7      351.32      379.39     74.80 o 
   3   7   7      260.94      298.18     20.71 o 
   5   7   7       31.48       38.41      9.33 o 
   7   7   7       63.14       97.54     10.88 o 
 -14   8   7        0.06       11.62      9.18 o 
 -12   8   7       94.22      114.11     20.19 o 
 -10   8   7      166.91      170.15     52.47 o 
  -8   8   7       16.66       19.07      5.92 o 
  -6   8   7        7.12       11.88      4.24 o 
  -4   8   7       43.34       52.11      6.73 o 
  -2   8   7       20.03       16.46      5.97 o 
   0   8   7      205.56      182.74     80.46 o 
   2   8   7       17.61       24.47     12.85 o 
   4   8   7       27.55       38.24     16.21 o 
  -9   9   7       17.91       14.68      5.58 o 
  -7   9   7       26.27       21.42      8.72 o 
  -5   9   7        9.34        3.67      3.60 o 
  -3   9   7       73.37       77.71     28.45 o 
  -1   9   7      133.89      134.79     74.34 o 
   1   9   7       93.96       97.74     16.72 o 
 -22   0   8       97.58       89.63     25.70 o 
 -20   0   8       24.09       38.24     20.19 o 
 -18   0   8        0.60       49.56     21.41 o 
 -16   0   8      899.74      963.26     90.40 o 
 -14   0   8     1651.70     1713.47    178.50 o 
 -12   0   8      140.18      141.35     13.61 o 
 -10   0   8        5.41        6.34      5.66 o 
  -8   0   8      560.72      544.64     17.12 o 
  -6   0   8        8.42       15.79      3.93 o 
  -4   0   8        2.73        4.56      5.14 o 
  -2   0   8       22.43       21.61      6.76 o 
   0   0   8       10.58       13.87      6.05 o 
   2   0   8       58.38       75.65     10.32 o 
   4   0   8      516.01      592.45     44.21 o 
   6   0   8       44.30       54.10      9.92 o 
   8   0   8      286.09      334.46     49.25 o 
  10   0   8       10.19        2.27      7.86 o 
  12   0   8       13.69       -1.22     13.46 o 
 -23   1   8       75.13       98.81     30.59 o 
 -21   1   8        3.39        1.79      6.17 o 
 -19   1   8       86.66       76.14     12.25 o 
 -17   1   8       18.38       18.28      6.46 o 
 -15   1   8      889.19      919.99     88.16 o 
 -13   1   8     1358.19     1533.48     36.94 o 
 -11   1   8      600.34      588.03     17.43 o 
  -9   1   8       34.03       31.42      4.68 o 
  -7   1   8      101.30       96.51      5.89 o 
  -5   1   8      994.72     1115.97     54.72 o 
  -3   1   8      428.48      413.22     11.92 o 
  -1   1   8      134.67      131.23      7.31 o 
   1   1   8      241.23      216.49      9.07 o 
   3   1   8      102.31      114.98      8.52 o 
   5   1   8      313.51      367.79     27.51 o 
   7   1   8       39.55       44.47      6.63 o 
   9   1   8       41.87       46.48      6.87 o 
  11   1   8       26.66       23.18      7.88 o 
  13   1   8       34.01       64.92     18.47 o 
 -22   2   8       18.08       30.04      8.19 o 
 -20   2   8       17.90       16.06      6.16 o 
 -18   2   8      109.88      128.64     11.27 o 
 -16   2   8      330.48      384.79     38.35 o 
 -14   2   8      534.05      588.42     20.22 o 
 -12   2   8       17.84       11.50      5.41 o 
 -10   2   8      334.42      318.94     10.24 o 
  -8   2   8      955.54      993.61     16.37 o 
  -6   2   8      117.30      113.98     12.94 o 
  -4   2   8      563.98      439.86    149.70 o 
  -2   2   8       75.84       65.63     18.64 o 
   0   2   8      519.52      535.06     14.93 o 
   2   2   8      171.05      172.90     23.02 o 
   4   2   8       44.29       50.06      6.74 o 
   6   2   8       87.16      111.81     11.00 o 
   8   2   8       24.28       21.78      7.05 o 
  10   2   8       16.46       27.31      7.25 o 
  12   2   8       52.59       76.35     27.53 o 
 -21   3   8       34.85       45.71      9.35 o 
 -19   3   8       63.68       78.70     11.30 o 
 -17   3   8      140.34      166.97     20.82 o 
 -15   3   8       96.15      112.93     11.14 o 
 -13   3   8      308.22      324.56     14.98 o 
 -11   3   8      383.83      392.10     19.20 o 
  -9   3   8       65.98       65.09      5.57 o 
  -7   3   8        6.85        5.50      3.32 o 
  -5   3   8      718.68      629.44     31.62 o 
  -3   3   8      809.56      731.44     36.41 o 
  -1   3   8      492.32      444.33     18.42 o 
   1   3   8      401.95      408.60     25.72 o 
   3   3   8      507.12      534.93     17.43 o 
   5   3   8       15.74       34.43      8.57 o 
   7   3   8       92.33       68.39      9.90 o 
   9   3   8      172.10      189.52     67.00 o 
  11   3   8       14.62       13.71     12.85 o 
 -20   4   8        7.63       16.09      9.03 o 
 -18   4   8        8.48        7.03      6.58 o 
 -16   4   8       56.12       44.16      8.65 o 
 -14   4   8       72.29       79.71     11.39 o 
 -12   4   8      327.29      323.71     17.98 o 
 -10   4   8      396.60      363.77     38.39 o 
  -8   4   8       41.16       40.75     12.54 o 
  -6   4   8      149.64      168.33      8.26 o 
  -4   4   8        9.36        9.92      3.67 o 
  -2   4   8      431.11      402.41     21.26 o 
   0   4   8     1078.36     1030.29     89.33 o 
   2   4   8       25.48       24.13      6.38 o 
   4   4   8       81.36      102.13     10.13 o 
   6   4   8        7.16       14.73      5.41 o 
   8   4   8       41.28       55.97      9.26 o 
  10   4   8        9.93       14.81      8.57 o 
 -19   5   8      141.60      172.26     20.65 o 
 -17   5   8       54.72       52.67     11.19 o 
 -15   5   8      216.32      212.43     17.59 o 
 -13   5   8      431.62      425.59     58.89 o 
 -11   5   8      185.53      166.77     25.39 o 
  -9   5   8        0.78        0.66      3.60 o 
  -7   5   8      208.34      214.01     16.52 o 
  -5   5   8      607.37      587.31     39.92 o 
  -3   5   8      454.70      408.94     33.19 o 
  -1   5   8      185.53      182.19      9.64 o 
   1   5   8        4.02       12.98      5.51 o 
   3   5   8      362.40      364.06     87.19 o 
   5   5   8       17.78       13.87      7.95 o 
   7   5   8       83.26       93.88     11.32 o 
   9   5   8       99.29      107.59     19.88 o 
 -18   6   8       17.69       29.36     18.51 o 
 -16   6   8       33.85       31.67      9.08 o 
 -14   6   8       98.30      104.47     11.61 o 
 -12   6   8      190.77      202.61     13.96 o 
 -10   6   8       69.73       90.60      9.45 o 
  -8   6   8      170.59      156.05     22.33 o 
  -6   6   8       85.02       88.05     12.54 o 
  -4   6   8       75.40       85.53     18.97 o 
  -2   6   8       97.94       93.54     14.84 o 
   0   6   8      248.03      224.10     15.90 o 
   2   6   8      198.14      208.46     15.89 o 
   4   6   8       16.02       14.70      5.55 o 
   6   6   8       20.25       22.17      6.23 o 
   8   6   8       61.85       86.56     10.66 o 
 -15   7   8       75.50       81.67     13.31 o 
 -13   7   8       94.01       94.73     11.41 o 
 -11   7   8       23.33       24.57      6.72 o 
  -9   7   8       36.25       39.00      7.11 o 
  -7   7   8        4.65        9.41      4.01 o 
  -5   7   8       89.16       98.90     13.31 o 
  -3   7   8       28.59       27.77      4.63 o 
  -1   7   8       87.75       97.08     18.66 o 
   1   7   8        7.12       10.64      7.63 o 
   3   7   8      162.25      179.51     16.68 o 
   5   7   8        0.79        4.36      6.12 o 
 -12   8   8       27.70       17.41      9.64 o 
 -10   8   8        9.11       13.97      7.80 o 
  -8   8   8       62.72       63.17     19.12 o 
  -6   8   8       38.68       44.19      6.43 o 
  -4   8   8        0.66        1.38      4.89 o 
  -2   8   8       36.73       36.79      6.73 o 
   0   8   8       58.97       41.60     14.07 o 
   2   8   8       64.56      105.24     21.11 o 
  -7   9   8       24.23       24.94      6.05 o 
  -5   9   8       44.05       49.08      8.87 o 
  -3   9   8        0.77       -0.11      3.83 o 
 -22   0   9      155.42      199.46     36.10 o 
 -20   0   9       94.17       93.92     24.17 o 
 -18   0   9      127.16      133.07     25.39 o 
 -16   0   9      201.53      230.81     17.09 o 
 -14   0   9       53.80       50.03      9.10 o 
 -12   0   9     1729.78     1682.25     36.07 o 
 -10   0   9      506.43      426.33     21.11 o 
  -8   0   9     2277.42     2483.31     37.19 o 
  -6   0   9       78.98       88.58      6.34 o 
  -4   0   9        0.99        2.04      5.29 o 
  -2   0   9       68.68       75.97      8.82 o 
   0   0   9      947.99      901.32     26.64 o 
   2   0   9        0.65       -0.17      9.79 o 
   4   0   9       38.62       43.50     10.14 o 
   6   0   9       14.21       12.26      7.78 o 
   8   0   9        1.52        1.79      7.20 o 
  10   0   9        2.87        3.75      6.27 o 
 -23   1   9       75.18       97.89     32.12 o 
 -21   1   9      169.19      176.91     15.09 o 
 -19   1   9      174.69      177.91     13.87 o 
 -17   1   9      287.02      301.69     23.57 o 
 -15   1   9      101.54      102.95      9.77 o 
 -13   1   9      149.23      148.24     10.20 o 
 -11   1   9       34.54       39.64      6.26 o 
  -9   1   9       17.12       16.60      3.75 o 
  -7   1   9      278.46      283.84     17.87 o 
  -5   1   9      369.03      379.56     14.22 o 
  -3   1   9      692.88      677.09     16.80 o 
  -1   1   9      129.20      123.14      7.54 o 
   1   1   9     2580.78     2813.79     49.98 o 
   3   1   9      867.18      999.06     68.35 o 
   5   1   9      478.87      510.28     53.38 o 
   7   1   9      272.11      276.28     21.59 o 
   9   1   9        3.86        2.19      4.91 o 
  11   1   9       38.81       64.95     16.76 o 
 -22   2   9        2.50        7.73      7.50 o 
 -20   2   9       69.97       73.30      9.91 o 
 -18   2   9       56.67       71.37     13.46 o 
 -16   2   9       11.02       11.75      6.25 o 
 -14   2   9      147.60      162.76     24.66 o 
 -12   2   9     3424.91     3410.18    116.43 o 
 -10   2   9       94.32      116.84      7.03 o 
  -8   2   9     1321.28     1407.26     62.31 o 
  -6   2   9       46.59       53.20      8.00 o 
  -4   2   9       56.41       54.78      4.66 o 
  -2   2   9       71.80       78.66      6.79 o 
   0   2   9      914.89      865.03     33.94 o 
   2   2   9      246.00      225.70     21.76 o 
   4   2   9      287.10      281.04     39.10 o 
   6   2   9      162.69      170.32     23.16 o 
   8   2   9      125.92      121.75     22.71 o 
  10   2   9       20.94       20.02     10.78 o 
 -21   3   9      195.83      256.84     39.41 o 
 -19   3   9        7.71        7.56      7.90 o 
 -17   3   9       45.44       38.88      8.04 o 
 -15   3   9      485.22      443.82     18.31 o 
 -13   3   9       37.28       50.85      7.51 o 
 -11   3   9      204.62      191.63     10.79 o 
  -9   3   9      195.92      193.75      9.85 o 
  -7   3   9       52.70       55.25      4.72 o 
  -5   3   9      123.53      118.48      7.55 o 
  -3   3   9      158.26      162.92      6.84 o 
  -1   3   9       63.36      233.94    110.37 o 
   1   3   9      825.65      826.40    108.60 o 
   3   3   9      634.61      613.12     80.76 o 
   5   3   9      425.86      460.87    101.11 o 
   7   3   9       32.44       35.63     10.86 o 
   9   3   9       40.36       41.60     23.40 o 
 -20   4   9       48.84       61.00     12.67 o 
 -18   4   9       93.71       99.95     12.99 o 
 -16   4   9        9.61       10.86      8.65 o 
 -14   4   9       50.33       52.12      8.60 o 
 -12   4   9     1336.20     1385.01     35.05 o 
 -10   4   9      187.59      162.45     12.70 o 
  -8   4   9      294.86      300.47     21.57 o 
  -6   4   9      374.27      354.29     11.59 o 
  -4   4   9      191.39      162.64     15.60 o 
  -2   4   9       32.13       28.90      5.44 o 
   0   4   9      729.07      671.90     41.91 o 
   2   4   9      208.63      196.78     13.46 o 
   4   4   9      139.82      142.61     12.93 o 
   6   4   9       37.62       38.68     19.27 o 
   8   4   9       51.99       39.34      7.74 o 
  10   4   9        1.10        2.45      5.51 o 
 -19   5   9        4.44        2.01      8.96 o 
 -17   5   9       24.23       29.76      9.83 o 
 -15   5   9        4.09       -5.05      5.05 o 
 -13   5   9       19.83       14.32      9.64 o 
 -11   5   9       72.14       70.57      8.71 o 
  -9   5   9      132.65      121.41     10.41 o 
  -7   5   9      372.10      326.57     21.57 o 
  -5   5   9      433.03      375.03     42.06 o 
  -3   5   9      117.35      129.03      7.41 o 
  -1   5   9      152.40      157.72     12.11 o 
   1   5   9      996.54     1011.83     77.70 o 
   3   5   9      103.50      132.17     15.91 o 
   5   5   9      361.11      365.70     75.26 o 
   7   5   9       32.48       37.81      7.47 o 
 -18   6   9       11.82        2.19      7.23 o 
 -16   6   9       25.44       36.34     12.85 o 
 -14   6   9       18.35       10.22      5.49 o 
 -12   6   9      330.70      292.27     28.45 o 
 -10   6   9      194.63      159.19     11.63 o 
  -8   6   9      154.57      139.07     17.59 o 
  -6   6   9       17.09       12.46      3.98 o 
  -4   6   9       30.77       29.41      6.42 o 
  -2   6   9       83.30       97.59      9.94 o 
   0   6   9      227.21      215.02     17.59 o 
   2   6   9        4.41       11.23      5.79 o 
   4   6   9       90.07      100.84     26.46 o 
   6   6   9        6.16       16.10      5.55 o 
 -15   7   9        5.52        0.61      7.34 o 
 -13   7   9      154.90      157.45     28.45 o 
 -11   7   9       13.83       16.38      5.30 o 
  -9   7   9       18.94       15.72      4.53 o 
  -7   7   9       63.49       74.82     11.62 o 
  -5   7   9      186.78      163.99     22.64 o 
  -3   7   9      133.19      131.19     17.74 o 
  -1   7   9       72.90       77.88     10.48 o 
   1   7   9      481.46      500.01     68.53 o 
   3   7   9       44.18       47.50      9.45 o 
   5   7   9       60.30      103.71     19.58 o 
 -12   8   9       45.80       29.60      6.88 o 
 -10   8   9       14.79       18.14      5.66 o 
  -8   8   9       59.82       52.18      8.40 o 
  -6   8   9       21.07       23.52      9.02 o 
  -4   8   9       18.73       21.28     11.93 o 
  -2   8   9       55.49       76.17     17.13 o 
   0   8   9       55.65       39.77     15.30 o 
 -22   0  10       21.17       37.32     23.56 o 
 -20   0  10      215.44      253.30     35.18 o 
 -18   0  10      333.60      595.62     60.57 o 
 -16   0  10      458.10      573.90     44.36 o 
 -14   0  10     3965.75     4217.00    268.29 o 
 -12   0  10     9264.39     9924.27    416.36 o 
 -10   0  10       88.35       96.17      9.10 o 
  -8   0  10        0.44        2.16      3.96 o 
  -6   0  10       47.69       45.51      6.98 o 
  -4   0  10      786.89      863.56     43.44 o 
  -2   0  10      118.17      114.12     11.17 o 
   0   0  10     4037.96     4254.72     86.58 o 
   2   0  10      300.96      288.70     18.38 o 
   4   0  10      231.82      235.66     35.64 o 
   6   0  10        0.88        0.81      6.79 o 
   8   0  10      123.63      139.66     34.26 o 
  10   0  10       32.26       53.26     10.18 o 
 -23   1  10        2.53       20.80     22.03 o 
 -21   1  10       43.20       58.93     10.13 o 
 -19   1  10       17.39       26.22     10.07 o 
 -17   1  10      289.34      273.06     57.93 o 
 -15   1  10       15.15       17.81      6.05 o 
 -13   1  10      292.47      288.32     14.75 o 
 -11   1  10       85.24       79.58      7.51 o 
  -9   1  10      336.23      276.93      9.34 o 
  -7   1  10        9.14       12.91      3.78 o 
  -5   1  10      484.39      449.02     11.39 o 
  -3   1  10      117.76      111.36      9.05 o 
  -1   1  10      156.09      151.97      8.51 o 
   1   1  10     3795.58     4180.29    198.50 o 
   3   1  10       53.07       60.13      7.32 o 
   5   1  10      316.46      357.02     43.93 o 
   7   1  10       23.79       31.51      6.36 o 
   9   1  10       11.75       16.12      5.60 o 
 -22   2  10       18.48       41.47     10.59 o 
 -20   2  10       70.30       95.81     11.04 o 
 -18   2  10        4.76       14.45      6.71 o 
 -16   2  10      420.84      478.88     36.66 o 
 -14   2  10     2258.11     2570.42    115.13 o 
 -12   2  10     7177.16     7460.23    170.29 o 
 -10   2  10       10.05        8.14      4.26 o 
  -8   2  10      318.23      285.01     10.07 o 
  -6   2  10      144.10      144.11      7.42 o 
  -4   2  10      598.57      597.43     16.95 o 
  -2   2  10      227.22      218.53     10.78 o 
   0   2  10     2987.69     3167.36    179.52 o 
   2   2  10      363.14      391.11     60.17 o 
   4   2  10       67.71       72.93      9.34 o 
   6   2  10       54.22       52.85      9.90 o 
   8   2  10      124.49      140.55     24.70 o 
  10   2  10        8.67       -4.89      8.87 o 
 -21   3  10        7.98       14.16      7.52 o 
 -19   3  10        0.61        5.08      6.55 o 
 -17   3  10       87.63       85.04      9.76 o 
 -15   3  10      127.70      130.53     10.81 o 
 -13   3  10      233.29      231.47     13.94 o 
 -11   3  10      537.87      513.57     54.02 o 
  -9   3  10      549.20      424.01     40.67 o 
  -7   3  10       73.49       67.26      5.98 o 
  -5   3  10      664.07      591.12     20.50 o 
  -3   3  10      348.19      342.66     16.55 o 
  -1   3  10      623.48      592.38     22.11 o 
   1   3  10     1849.11     1873.68    226.38 o 
   3   3  10       56.14       67.34     22.79 o 
   5   3  10      146.07      146.07     28.76 o 
   7   3  10        8.24       11.29     13.00 o 
   9   3  10       39.18       31.68     20.80 o 
 -20   4  10       99.24      125.20     15.65 o 
 -18   4  10       46.67       91.73     36.56 o 
 -16   4  10        3.42       -1.60      6.10 o 
 -14   4  10      538.89      509.97     40.84 o 
 -12   4  10     1829.49     1711.99     63.78 o 
 -10   4  10        6.63        3.82      5.14 o 
  -8   4  10      197.45      152.25     12.24 o 
  -6   4  10      770.50      727.08     17.34 o 
  -4   4  10      241.02      209.46      9.45 o 
  -2   4  10       20.55       19.74      6.88 o 
   0   4  10     1103.66     1243.29     35.03 o 
   2   4  10      237.62      231.83     26.77 o 
   4   4  10       71.27       63.74      9.26 o 
   6   4  10       28.94       33.73      7.81 o 
   8   4  10       39.94       40.98      7.80 o 
 -19   5  10       10.17        8.26      7.93 o 
 -17   5  10       43.84       48.09     12.08 o 
 -15   5  10      141.73      164.99     14.26 o 
 -13   5  10      238.37      217.02     20.19 o 
 -11   5  10      179.39      151.90     20.65 o 
  -9   5  10      108.05       76.38     15.30 o 
  -7   5  10       94.53       96.19      7.23 o 
  -5   5  10        2.82        7.23      5.20 o 
  -3   5  10       58.81       60.49      8.14 o 
  -1   5  10      170.84      170.54     13.31 o 
   1   5  10      717.49      669.69     25.65 o 
   3   5  10       57.92       87.44     10.64 o 
   5   5  10       63.82       77.45     12.70 o 
   7   5  10        7.19       13.62      6.00 o 
 -18   6  10       14.83       41.60     13.46 o 
 -16   6  10       60.97       65.96      9.78 o 
 -14   6  10      137.74      130.80     12.67 o 
 -12   6  10      232.72      198.17     30.59 o 
 -10   6  10        9.24        8.05      4.63 o 
  -8   6  10      153.94      148.32     29.22 o 
  -6   6  10       39.03       35.66      5.05 o 
  -4   6  10        4.63        7.59      4.85 o 
  -2   6  10       35.97       39.05      7.80 o 
   0   6  10      225.76      234.52     16.99 o 
   2   6  10       64.84       68.47     11.19 o 
   4   6  10        6.96       19.11      6.58 o 
 -15   7  10        4.94       -3.06      7.65 o 
 -13   7  10      112.97      113.77     12.64 o 
 -11   7  10      115.63       99.26      8.86 o 
  -9   7  10       48.63       49.71     12.08 o 
  -7   7  10        1.63        4.19      4.44 o 
  -5   7  10        0.49        0.40      3.21 o 
  -3   7  10        6.09        7.08      5.55 o 
  -1   7  10       55.16       54.42      9.32 o 
   1   7  10      107.36      147.59     16.67 o 
 -10   8  10       25.47       30.69      6.62 o 
  -8   8  10       19.63       18.36     19.12 o 
  -6   8  10       15.13       19.86      5.24 o 
  -4   8  10        0.32        5.83      8.26 o 
  -2   8  10       28.18       37.63     13.15 o 
 -22   0  11       68.05      178.66     41.91 o 
 -20   0  11       15.54       37.63     16.52 o 
 -18   0  11      167.93      195.48     29.67 o 
 -16   0  11       62.10       61.18     15.60 o 
 -14   0  11      102.79      102.18     19.27 o 
 -12   0  11       51.92       49.70      7.97 o 
 -10   0  11       41.98       33.35      9.48 o 
  -8   0  11      110.52      101.80     14.53 o 
  -6   0  11     1262.15     1111.86     28.45 o 
  -4   0  11     1584.36     1477.21     34.16 o 
  -2   0  11     1164.42     1171.60     31.57 o 
   0   0  11     2418.93     2314.55     74.03 o 
   2   0  11       55.66       79.06     13.61 o 
   4   0  11      273.79      269.21     65.01 o 
   6   0  11        3.34        2.57      9.02 o 
   8   0  11      143.42      189.00     41.91 o 
 -21   1  11       47.22       53.46     11.18 o 
 -19   1  11       67.38       64.47      8.97 o 
 -17   1  11      159.72      178.40     18.74 o 
 -15   1  11      719.09      759.03     71.81 o 
 -13   1  11       34.36       34.35      6.16 o 
 -11   1  11      522.21      471.18     17.98 o 
  -9   1  11      571.58      535.06     16.51 o 
  -7   1  11       42.77       46.03      4.70 o 
  -5   1  11      130.26      122.74      9.10 o 
  -3   1  11      387.30      363.32     13.11 o 
  -1   1  11      213.04      212.79     10.56 o 
   1   1  11       95.98       97.99      8.05 o 
   3   1  11       35.36       43.60      6.66 o 
   5   1  11       61.34       87.67      8.90 o 
   7   1  11        2.74        8.55      4.93 o 
   9   1  11       24.22       41.48      6.78 o 
 -22   2  11        9.79       18.47      8.06 o 
 -20   2  11       33.44       35.75      8.00 o 
 -18   2  11       65.47       82.54      9.20 o 
 -16   2  11      184.60      181.57     16.98 o 
 -14   2  11      307.49      304.17     17.97 o 
 -12   2  11       24.24       20.48      5.38 o 
 -10   2  11       66.10       71.49      5.99 o 
  -8   2  11       57.43       58.15      5.27 o 
  -6   2  11      227.92      222.23     19.65 o 
  -4   2  11      702.74      665.86     24.63 o 
  -2   2  11     1045.59     1011.86     25.35 o 
   0   2  11     1572.66     1674.78     86.14 o 
   2   2  11        7.23        9.37      5.81 o 
   4   2  11      223.80      249.58     39.67 o 
   6   2  11        7.86       -4.34      9.79 o 
   8   2  11        6.81       10.54      8.75 o 
 -21   3  11       53.19       75.57     10.96 o 
 -19   3  11        5.88       17.76      6.42 o 
 -17   3  11      179.96      211.59     14.09 o 
 -15   3  11      759.84      863.66     25.56 o 
 -13   3  11      474.29      487.41     17.44 o 
 -11   3  11       40.57       37.79      5.66 o 
  -9   3  11       38.99       32.65      5.95 o 
  -7   3  11       11.44       10.26      4.48 o 
  -5   3  11      836.41      752.27    120.84 o 
  -3   3  11      513.13      461.48     20.08 o 
  -1   3  11       12.36       16.50      6.03 o 
   1   3  11      612.55      597.68     87.19 o 
   3   3  11        4.17        4.51      6.88 o 
   5   3  11       12.90       12.00      8.11 o 
   7   3  11       54.70       54.81     24.01 o 
 -20   4  11       11.13       33.26     22.94 o 
 -18   4  11        0.24        1.72      5.61 o 
 -16   4  11      152.27      165.38     18.20 o 
 -14   4  11      175.95      178.02     24.63 o 
 -12   4  11      279.03      244.88     17.28 o 
 -10   4  11      265.89      236.11     14.04 o 
  -8   4  11      558.51      493.63     16.98 o 
  -6   4  11       68.34       67.90      7.19 o 
  -4   4  11      234.87      209.75     17.28 o 
  -2   4  11      238.90      239.06     21.26 o 
   0   4  11      498.60      498.35     23.22 o 
   2   4  11        4.38        7.39      5.87 o 
   4   4  11       25.75       22.25     16.21 o 
   6   4  11       44.22       53.16      9.03 o 
 -19   5  11       98.65      113.47     13.60 o 
 -17   5  11      101.72      124.19     13.22 o 
 -15   5  11      180.89      184.22     25.09 o 
 -13   5  11      353.70      347.68     22.49 o 
 -11   5  11        4.53        5.01      6.12 o 
  -9   5  11       19.79       16.83      5.92 o 
  -7   5  11       19.94       21.77      4.63 o 
  -5   5  11      311.52      322.07     18.16 o 
  -3   5  11      149.12      146.40     13.05 o 
  -1   5  11      126.57      158.56     14.49 o 
   1   5  11      380.26      409.61     47.88 o 
   3   5  11       15.92       17.88      9.02 o 
   5   5  11        0.44        5.45      6.02 o 
 -16   6  11       10.94       11.00      6.23 o 
 -14   6  11      110.21      120.37     30.29 o 
 -12   6  11      249.24      231.65     25.70 o 
 -10   6  11       19.49       20.86      6.27 o 
  -8   6  11       22.22       19.71      7.80 o 
  -6   6  11       17.82       27.61      6.88 o 
  -4   6  11      133.66      139.01     17.28 o 
  -2   6  11      120.94      125.67     12.40 o 
   0   6  11      153.41      128.68     12.76 o 
   2   6  11       70.37       72.25     12.50 o 
 -13   7  11      346.14      340.20     62.25 o 
 -11   7  11       24.36       25.30      9.02 o 
  -9   7  11       13.69       11.37      4.40 o 
  -7   7  11       19.01       21.18      4.44 o 
  -5   7  11       23.29       18.63      5.88 o 
  -3   7  11       55.96       59.85      9.23 o 
  -1   7  11       54.27       76.81     11.47 o 
   1   7  11      136.62      126.96     20.50 o 
  -8   8  11        5.99       13.34      8.11 o 
  -6   8  11       18.90       18.71      8.42 o 
 -22   0  12       80.51      128.18     31.82 o 
 -20   0  12        3.32       19.58     17.44 o 
 -18   0  12       13.06        8.87     12.54 o 
 -16   0  12      194.57      236.78     29.37 o 
 -14   0  12      100.58       86.88     16.83 o 
 -12   0  12      107.20      118.70     16.21 o 
 -10   0  12     1018.73      827.82     37.32 o 
  -8   0  12      866.95      761.60     85.20 o 
  -6   0  12      338.09      255.90     33.65 o 
  -4   0  12      348.19      290.79     16.29 o 
  -2   0  12      174.32      151.76     13.50 o 
   0   0  12      586.04      571.93     29.67 o 
   2   0  12       13.33       18.50      7.50 o 
   4   0  12      250.72      298.99    100.49 o 
   6   0  12        1.93        3.55      6.73 o 
 -21   1  12       42.81       76.72     16.96 o 
 -19   1  12      206.31      240.91     20.87 o 
 -17   1  12       95.09      104.92     10.37 o 
 -15   1  12      731.41      705.57     28.60 o 
 -13   1  12       61.11       61.65      7.20 o 
 -11   1  12        1.50        4.14      3.36 o 
  -9   1  12       80.74       72.93      5.67 o 
  -7   1  12       18.19       18.21      5.03 o 
  -5   1  12      203.69      185.27     11.24 o 
  -3   1  12       36.37       29.10      5.83 o 
  -1   1  12       77.73       77.12      7.66 o 
   1   1  12      113.73      114.35      9.13 o 
   3   1  12       20.23       25.52      6.00 o 
   5   1  12        5.17        9.05      5.09 o 
   7   1  12        3.38       17.11      5.41 o 
 -22   2  12      112.85      163.97     31.51 o 
 -20   2  12       33.92       42.75      7.67 o 
 -18   2  12       62.24       70.98      8.46 o 
 -16   2  12        9.30       13.30      5.59 o 
 -14   2  12       75.31       82.90      8.36 o 
 -12   2  12      100.93       99.72      8.18 o 
 -10   2  12      330.62      271.56     12.60 o 
  -8   2  12      196.87      162.62     12.23 o 
  -6   2  12      214.46      175.08     10.46 o 
  -4   2  12      240.94      215.37     11.67 o 
  -2   2  12      590.90      552.37     18.58 o 
   0   2  12      198.69      200.25     13.45 o 
   2   2  12       73.86       78.80     12.29 o 
   4   2  12       98.26      106.09     36.86 o 
   6   2  12       78.84      100.06     18.97 o 
 -21   3  12       40.18      122.98     24.17 o 
 -19   3  12      140.35      162.17     12.86 o 
 -17   3  12       15.72       26.64      5.82 o 
 -15   3  12      196.79      199.25     17.59 o 
 -13   3  12       25.98       28.77      7.65 o 
 -11   3  12      135.55      140.96     11.45 o 
  -9   3  12       47.18       45.68      6.47 o 
  -7   3  12      123.52      116.98     17.13 o 
  -5   3  12       62.90       59.23      9.33 o 
  -3   3  12       90.86       97.72     11.36 o 
  -1   3  12      239.15      226.90     16.59 o 
   1   3  12       20.35       22.10      9.29 o 
   3   3  12       58.34       62.96     14.53 o 
   5   3  12       18.82       16.89     22.79 o 
 -20   4  12        0.15        2.75      8.87 o 
 -18   4  12       21.02       29.74      8.21 o 
 -16   4  12       10.48        5.18      6.42 o 
 -14   4  12       56.42       50.31      8.62 o 
 -12   4  12       30.65       33.73     12.08 o 
 -10   4  12      122.76      110.50     11.78 o 
  -8   4  12       12.85       10.33      4.47 o 
  -6   4  12       97.68       93.94     10.81 o 
  -4   4  12      229.45      192.20     26.46 o 
  -2   4  12      449.52      445.49     26.77 o 
   0   4  12      120.75      140.99     13.67 o 
   2   4  12       55.22       70.83     24.01 o 
   4   4  12       90.11      118.77     49.56 o 
 -17   5  12       10.78       18.95      7.10 o 
 -15   5  12      139.60      142.14     19.12 o 
 -13   5  12       10.45        4.82      4.86 o 
 -11   5  12       31.49       28.15      6.79 o 
  -9   5  12       11.41        8.61      4.86 o 
  -7   5  12       83.60       88.72      9.11 o 
  -5   5  12       36.37       44.37     11.17 o 
  -3   5  12        1.16        3.89      6.42 o 
  -1   5  12      123.00      119.71     12.93 o 
   1   5  12       26.14       27.44     11.62 o 
   3   5  12        6.13        1.51      6.09 o 
 -16   6  12       53.42       53.42      9.02 o 
 -14   6  12       85.30       72.37     28.30 o 
 -12   6  12       71.55       67.41      9.08 o 
 -10   6  12       41.17       45.16      8.57 o 
  -8   6  12       11.60        5.17      5.05 o 
  -6   6  12       25.05       23.27      6.85 o 
  -4   6  12       71.29       87.52     11.46 o 
  -2   6  12      203.22      232.19     17.85 o 
   0   6  12       32.92       41.57      9.94 o 
 -13   7  12       71.44       69.26      8.53 o 
 -11   7  12       54.55       58.76     13.15 o 
  -9   7  12        4.56       -0.57      4.26 o 
  -7   7  12       17.88       23.56      7.65 o 
  -5   7  12       20.80       32.03     15.60 o 
  -3   7  12        4.14       -2.56      5.11 o 
 -22   0  13        4.40       11.32     23.56 o 
 -20   0  13        0.16        0.61     14.07 o 
 -18   0  13        9.63       14.99     14.07 o 
 -16   0  13        1.27        0.92      7.95 o 
 -14   0  13       31.02       32.43     11.32 o 
 -12   0  13      706.60      683.42     37.02 o 
 -10   0  13       56.93       64.24     12.24 o 
  -8   0  13      594.89      490.33     54.76 o 
  -6   0  13      134.49      122.76     11.54 o 
  -4   0  13      211.97      184.75     14.20 o 
  -2   0  13       13.41       20.37      7.36 o 
   0   0  13       11.14       23.54      7.19 o 
   2   0  13       91.45      102.32     12.20 o 
   4   0  13      254.89      410.54     44.36 o 
 -21   1  13       53.11       81.44     17.03 o 
 -19   1  13       28.64       29.99      6.75 o 
 -17   1  13       17.51       20.95      5.73 o 
 -15   1  13       29.42       33.45      6.05 o 
 -13   1  13      331.93      310.32     13.83 o 
 -11   1  13       81.50       68.90      5.89 o 
  -9   1  13       67.32       58.91      6.66 o 
  -7   1  13       15.25       10.33      4.71 o 
  -5   1  13      134.58      113.65      9.04 o 
  -3   1  13       97.87       94.18      9.04 o 
  -1   1  13      141.54      143.46      9.66 o 
   1   1  13       11.93       14.26      4.77 o 
   3   1  13       13.46       21.89      5.66 o 
   5   1  13      226.26      295.29     16.65 o 
 -20   2  13       13.85       23.44      6.53 o 
 -18   2  13       94.88      115.90     10.77 o 
 -16   2  13       44.88       52.36      7.80 o 
 -14   2  13        4.77        6.34      4.36 o 
 -12   2  13       50.35       57.19      6.45 o 
 -10   2  13        1.48        4.37      3.39 o 
  -8   2  13     1057.29      865.68     75.73 o 
  -6   2  13       86.42       81.86      8.32 o 
  -4   2  13      235.29      202.86     19.03 o 
  -2   2  13       37.60       29.93      7.08 o 
   0   2  13      123.83      103.98     14.49 o 
   2   2  13       28.67       32.13     18.97 o 
   4   2  13      246.66      303.83     76.94 o 
 -19   3  13        1.36       11.27      5.11 o 
 -17   3  13      129.57      169.84     25.09 o 
 -15   3  13       84.66       77.81      9.80 o 
 -13   3  13       87.80       93.59     10.48 o 
 -11   3  13      146.06      124.42     20.80 o 
  -9   3  13       32.63       24.09      7.69 o 
  -7   3  13       53.66       41.81      8.74 o 
  -5   3  13      119.29      118.08     12.67 o 
  -3   3  13       95.91      106.09     12.96 o 
  -1   3  13        5.39        1.57      8.37 o 
   1   3  13       36.28       43.02     20.04 o 
   3   3  13       15.59       12.11      8.87 o 
 -18   4  13       32.83       37.72      7.18 o 
 -16   4  13        3.52        5.80      6.88 o 
 -14   4  13      140.88      151.33     12.86 o 
 -12   4  13        3.39        3.89      4.53 o 
 -10   4  13        8.98        6.36      4.85 o 
  -8   4  13      327.74      280.96     17.20 o 
  -6   4  13       36.41       34.28     18.05 o 
  -4   4  13       80.86       69.52      9.61 o 
  -2   4  13       80.90       84.84     14.84 o 
   0   4  13      154.55      151.59     25.09 o 
   2   4  13       24.73       14.03     10.71 o 
 -17   5  13      156.08      188.16     15.21 o 
 -15   5  13      133.39      139.53     15.14 o 
 -13   5  13       12.78       13.42      4.96 o 
 -11   5  13       40.92       45.96      7.75 o 
  -9   5  13      176.06      178.66     20.80 o 
  -7   5  13      102.80       97.80     13.92 o 
  -5   5  13       65.74       60.79      9.29 o 
  -3   5  13      133.62      129.38     12.96 o 
  -1   5  13       26.31       20.55      7.63 o 
   1   5  13       15.58       15.91      9.18 o 
 -14   6  13       98.33      104.77     11.03 o 
 -12   6  13       40.82       34.79     14.07 o 
 -10   6  13       16.16        8.53      6.58 o 
  -8   6  13       37.58       31.82     10.10 o 
  -6   6  13       26.79       22.82      7.12 o 
  -4   6  13       56.95       63.67      9.71 o 
  -2   6  13       94.22       97.84     12.80 o 
 -20   0  14        0.00        6.12     14.68 o 
 -18   0  14      118.59      147.15     24.47 o 
 -16   0  14       47.85       63.02     15.91 o 
 -14   0  14      404.34      337.73     28.45 o 
 -12   0  14       20.34       18.05      8.87 o 
 -10   0  14       16.37       17.44      7.95 o 
  -8   0  14      613.28      452.15     28.14 o 
  -6   0  14        9.20       10.93      5.74 o 
  -4   0  14       14.23       20.51      7.35 o 
  -2   0  14      173.50      173.39     15.02 o 
   0   0  14       34.10       38.76      9.19 o 
   2   0  14       29.45       32.77      8.26 o 
 -21   1  14      232.27      428.59     48.95 o 
 -19   1  14       31.82       50.50     12.41 o 
 -17   1  14       99.01      109.78     10.20 o 
 -15   1  14      168.93      194.71     12.38 o 
 -13   1  14       45.47       37.50      5.65 o 
 -11   1  14      471.82      447.75     31.63 o 
  -9   1  14      639.95      517.40     31.82 o 
  -7   1  14       17.93       15.04      5.47 o 
  -5   1  14      114.32      104.35      9.09 o 
  -3   1  14      104.77      103.30      9.66 o 
  -1   1  14      221.60      220.61     14.18 o 
   1   1  14        0.01        1.04      5.27 o 
   3   1  14       19.63       27.30      7.82 o 
 -20   2  14       89.16      115.69     11.65 o 
 -18   2  14        0.07        8.62      4.02 o 
 -16   2  14       37.07       34.45      6.10 o 
 -14   2  14       27.53       34.11      5.70 o 
 -12   2  14      211.22      177.34     12.28 o 
 -10   2  14       25.11       31.84      5.91 o 
  -8   2  14      672.94      584.04     20.63 o 
  -6   2  14        6.60        2.91      7.23 o 
  -4   2  14      104.83      114.97     13.94 o 
  -2   2  14      115.45      115.73     14.84 o 
   0   2  14        4.45       -2.02     10.25 o 
   2   2  14       50.88       46.49     27.69 o 
 -19   3  14       50.49       67.31      9.67 o 
 -17   3  14       30.21       36.76      6.51 o 
 -15   3  14       42.55       43.32      7.64 o 
 -13   3  14       20.55       18.35      5.51 o 
 -11   3  14      126.86      102.18     16.21 o 
  -9   3  14      379.28      342.72     34.57 o 
  -7   3  14       37.71       49.72     10.36 o 
  -5   3  14       79.05       80.42     13.15 o 
  -3   3  14      161.60      163.06     15.97 o 
  -1   3  14       81.89       70.21     14.53 o 
   1   3  14       39.16       35.99     11.66 o 
 -18   4  14       57.11       70.71      9.19 o 
 -16   4  14       77.69       96.48     10.85 o 
 -14   4  14        7.15        7.17      5.05 o 
 -12   4  14       19.38       21.38      5.51 o 
 -10   4  14      105.44      111.66     16.83 o 
  -8   4  14      264.81      306.84     20.12 o 
  -6   4  14        8.96       14.49      6.14 o 
  -4   4  14      116.82      115.06     20.19 o 
  -2   4  14      191.98      190.36     20.96 o 
   0   4  14       28.54       23.01      9.70 o 
 -15   5  14       30.07       29.06      7.95 o 
 -13   5  14        1.48        0.95      5.66 o 
 -11   5  14       10.41       22.33      8.57 o 
  -9   5  14      203.71      219.96     23.56 o 
  -7   5  14      104.78      108.04     11.46 o 
  -5   5  14       10.27        8.02      5.78 o 
  -3   5  14      126.22      108.48     12.11 o 
 -12   6  14       38.89       34.43      6.57 o 
 -10   6  14       58.59       56.90     12.54 o 
  -8   6  14       57.08       63.63     12.54 o 
  -6   6  14       62.55       63.80     10.07 o 
 -20   0  15        4.46       -3.06     17.74 o 
 -18   0  15        7.69        9.79     12.85 o 
 -16   0  15        0.85        3.67      9.79 o 
 -14   0  15      150.99      159.69     20.50 o 
 -12   0  15        1.64        4.28      7.04 o 
 -10   0  15      121.17      102.48     14.99 o 
  -8   0  15       28.82       31.20     10.40 o 
  -6   0  15       26.23       25.47      8.16 o 
  -4   0  15       43.68       36.28      8.81 o 
  -2   0  15      201.70      204.47     16.44 o 
   0   0  15       17.54       16.64      8.26 o 
 -19   1  15       52.11       65.93     14.59 o 
 -17   1  15      169.22      174.19     17.30 o 
 -15   1  15      131.56      150.74     14.67 o 
 -13   1  15      132.10      121.14     11.93 o 
 -11   1  15      100.90      101.57     10.79 o 
  -9   1  15       10.70        6.32      4.37 o 
  -7   1  15      168.36      148.66     10.53 o 
  -5   1  15       10.45       18.32      6.18 o 
  -3   1  15        4.07        7.95      5.77 o 
  -1   1  15       42.36       40.95      8.58 o 
   1   1  15      118.79      154.24     19.77 o 
 -18   2  15      125.05      157.18     12.16 o 
 -16   2  15       80.19       95.73      8.76 o 
 -14   2  15       70.03       62.38      7.13 o 
 -12   2  15       16.60       18.97      9.48 o 
 -10   2  15        1.66       -3.99      6.54 o 
  -8   2  15      143.58      115.32     13.30 o 
  -6   2  15       41.07       36.52     10.00 o 
  -4   2  15       39.95       40.08     10.10 o 
  -2   2  15       97.23       99.32     14.47 o 
   0   2  15       69.04       79.84     19.58 o 
 -17   3  15       56.15       66.50      8.89 o 
 -15   3  15      128.15      147.37     12.48 o 
 -13   3  15       89.26       85.40      9.26 o 
 -11   3  15       17.15        7.95      8.87 o 
  -9   3  15       75.49       68.02     11.67 o 
  -7   3  15       22.44       19.01      8.52 o 
  -5   3  15       20.86       24.09      9.72 o 
  -3   3  15        3.94        0.46      8.09 o 
  -1   3  15      138.20      134.91     31.51 o 
 -16   4  15       15.25       29.37     10.10 o 
 -14   4  15       36.55       51.17      7.75 o 
 -12   4  15       61.62       62.41     13.15 o 
 -10   4  15       69.49       73.73     12.54 o 
  -8   4  15       36.25       34.36     11.01 o 
  -6   4  15      107.84      122.41     13.58 o 
  -4   4  15       80.01       78.10     13.77 o 
 -13   5  15       19.41       20.50      7.65 o 
 -11   5  15       22.62       20.19      7.34 o 
  -9   5  15       10.62       10.10      6.42 o 
  -7   5  15        1.23       -5.37     16.21 o 
  -5   5  15       58.86       55.68     19.88 o 
 -18   0  16       32.68       44.66     15.91 o 
 -16   0  16      116.16      146.54     22.03 o 
 -14   0  16        3.43        7.34      8.87 o 
 -12   0  16      248.89      234.95     22.94 o 
 -10   0  16      185.92      133.99     17.13 o 
  -8   0  16       57.82       45.28     11.62 o 
  -6   0  16        2.12        5.81      7.95 o 
  -4   0  16       42.21       51.63     10.66 o 
  -2   0  16        6.80       11.03      7.86 o 
 -17   1  16      214.87      237.72     20.21 o 
 -15   1  16      223.88      215.56     16.96 o 
 -13   1  16       51.69       65.53      9.73 o 
 -11   1  16       18.21       17.00      6.91 o 
  -9   1  16       70.43       76.68      8.39 o 
  -7   1  16      138.98      132.48     10.43 o 
  -5   1  16        4.08       12.93      6.03 o 
  -3   1  16      446.73      414.69     28.91 o 
 -16   2  16      124.87      143.47     12.85 o 
 -14   2  16       10.68       11.93     10.40 o 
 -12   2  16        6.17       10.40     11.32 o 
 -10   2  16       31.92       25.89      8.16 o 
  -8   2  16       15.17       16.28      8.84 o 
  -6   2  16       11.57        7.79      9.32 o 
  -4   2  16      124.91      105.65     15.19 o 
 -15   3  16       97.40      119.55     11.33 o 
 -13   3  16        8.25       15.60     10.71 o 
 -11   3  16       31.30       43.44     12.85 o 
  -9   3  16       55.38       54.76     10.38 o 
  -7   3  16      123.01      135.42     15.55 o 
  -5   3  16       75.35       72.08     14.98 o 
 -10   4  16        6.57       -5.81      7.34 o 
  -8   4  16       28.95       13.15     17.44 o 
 -16   0  17       16.83       25.39     12.24 o 
 -14   0  17       22.17       16.21     10.40 o 
 -12   0  17        0.05        7.95     10.71 o 
 -10   0  17      247.74      219.04     22.94 o 
  -8   0  17       29.15       30.29     10.40 o 
  -6   0  17        7.49       13.15      9.18 o 
 -15   1  17      110.55      124.04     14.42 o 
 -13   1  17       21.83       27.57      8.16 o 
 -11   1  17       45.52       41.51      8.62 o 
  -9   1  17      104.84       99.52     10.58 o 
  -7   1  17        5.45        6.74      8.74 o 
 -12   2  17       19.40       22.03     15.60 o 
 -10   2  17       66.40       75.77     12.43 o 
  -8   2  17       49.84       48.38     11.13 o 
                                                 
